# Supplementary material for: Alterations of the gut microbiome and metabolic profile in CVB3-induced mice acute viral myocarditis
Source: BMC Microbiol. 2023 May 18;23:139. doi: 10.1186/s12866-023-02863-4 (PMC10193676; doi:10.1186/s12866-023-02863-4)
Supplement: Supplementary file 1 — Additional file 1. [file 12866_2023_2863_MOESM1_ESM.xlsx]

## Sheet: Supplementary Table S1
Supplementary Table S1. Bacterial libraries after taxonomic assignment of ASVs.
#ASV_num	AVMC 1	AVMC 2	AVMC 3	AVMC 4	AVMC 5	Control 1	Control 2	Control 3	Control 4	Control 5	Control 6	Control 7
ASV0	0.195514	0.0768497	0.181583	0.0161702	0.150693	0.109418	0.0350975	0.0184506	0.00437424	0.00240479	0.00597052	0.0590211
ASV1	0	0.666584	0.0143044	0.124427	0.00648879	0.00912163	0.00878993	0.0372743	0	0.000310965	0.00116093	0.00225968
ASV2	0.555611	0.0230321	0.11684	0.177208	0.348716	0.0138898	0.00663391	0.019342	0.00163775	0.000248772	0.000621929	0.00949479
ASV3	0.00570102	0.0408608	0.111491	0.438605	0.0897444	0.00796069	0.0023426	0.0196115	0.00126459	0.000103655	0.000539005	0.00178286
ASV4	0	0.00043535	0.00371084	0.00134751	0.00632295	0.181603	0.089848	0.0196737	0.0455667	0.184464	0.0441777	0.0249394
ASV5	0.0020109	0.00410473	0.011485	0.0118581	0.00565956	0.081991	0.0353256	0.0093704	0.000870701	0.000310965	0.000870701	0.000145117
ASV6	0	0.0119825	0.000269503	0.000601198	0.00713146	0.00796069	0.00694488	0.0066961	0	0	0	0.000124386
ASV7	0	0.00161702	0	0	0.0032133	0.00331696	0.004084	0.00769119	0	0	0.00134751	0
ASV8	0.0331074	0.0129154	0.0313452	0.0026743	0.0245455	0.0189274	0.00592906	0.0029438	0.00101582	0	0.00118167	0.0105935
ASV9	0.029977	0.0050169	0.155462	0.0101582	0.135622	0.0230943	0.00339988	0.00617783	0.00190725	0	0	0.000704853
ASV10	0.00116093	6.21929e-05	0.00103655	0.000373158	0.00704853	0.032983	0.00657172	0.0106972	0.000870701	0.000539005	0.000829239	0.0142836
ASV11	0.000103655	0.000124386	0.00132678	0.0011402	0.00601198	0.030288	0.0322159	0.0504592	0.070506	0.0369219	0.0880237	0.132803
ASV12	0	0.000145117	0.00143044	0.00236333	0.00306818	0.0464581	0.0522213	0.0178908	0.0214151	0.0150921	0.0425607	0.118623
ASV13	0	0.000974356	0	0	0.0014719	0.00132678	0.00223895	0.00331696	0	0	0	0
ASV14	0.0020109	0.00331696	0.00808508	0.00151336	0.0123349	0.00292307	0.00143044	0.00172067	0.000269503	0	0.000310965	6.21929e-05
ASV15	0.0104069	0.00395962	0.114352	0.00335842	0.0454838	0.0139312	0.00172067	0.00236333	0	0	0	0
ASV16	0.00242552	0.000912163	0.00213529	0.0214566	0.00203164	0.0178079	0.00974356	0.00570102	0	0.000621929	0	0
ASV17	0	0	0.00105728	0.000352427	0.00277795	0.0660489	0.0306818	0.00657172	0.0153202	0.0593942	0.0158592	0.0111533
ASV18	0.00240479	0.00358646	0.0131434	0.00213529	0.00505836	0.00269503	0.00064266	0	0	0	0	0.00043535
ASV19	0	6.21929e-05	0.00064266	0.00107801	0.00514128	0.000767046	0.0135788	0.0774509	0.0596845	0.019031	0.0401352	0.00462301
ASV20	0.000103655	0	0	0.00111947	0.0020109	0.0593113	0.0284429	0.00646806	0.0158799	0.0581504	0.0134129	0.00901797
ASV21	0.00389742	0.00136824	0.00371084	0.00458155	0.0032133	0.0111118	0.0043535	0.00288161	0.000228041	0.000456081	0	0
ASV22	0.000228041	0.000248772	0.000310965	0.0106765	0.00319257	0.00136824	0.0072973	0.0337708	0.0538176	0.0219334	0.0476812	0.00509982
ASV23	0.000124386	0	0	0.000310965	0.00230114	0.000414619	0.00132678	0.030744	0.0290856	0.104049	0.0162531	0.00304745
ASV24	0	2.0731e-05	0.00182433	0.0012024	0.00385596	0.00246699	0.0619027	0.0246077	0.0132471	0.0189274	0.0361134	0.00186579
ASV25	0	0.00317184	0.00279868	0.00279868	0.000331696	0	0	0.000290234	8.29239e-05	0	0	0
ASV26	0	0	0.000352427	0.000165848	0.0020731	0.000829239	0.0840226	0.0134959	0.01333	0.0359475	0.00700707	0.00118167
ASV27	0.00103655	0.00084997	0.00690341	0.0178286	0.00317184	0.00246699	0.015569	0.0115886	0.0461264	0.0254369	0.0114435	0.00586687
ASV28	0	0.00474739	0.00155482	0.00389742	0	0.000331696	0.000518274	0.00167921	0	0	0	0
ASV29	0	0	0	0.000165848	0.00176213	0.00684122	0.00485105	0.00866555	0.0471008	0.0355536	0.0321537	0.0154238
ASV30	4.14619e-05	4.14619e-05	0.000124386	0.000704853	0.000663391	0.00454008	0.00719365	0.0106765	0.0178701	0.00995087	0.0297282	0.0336256
ASV31	0.000310965	0	0.000228041	0.00157555	0.00130605	0.00891432	0.0105521	0.00800216	0.00897651	0.00646806	0.0227626	0.0376682
ASV32	0	0.000248772	0.000601198	0.000891432	0.000476812	0.000829239	0.00648879	0.00128532	0.00225968	0.00196944	0.00549371	0.0044157
ASV33	0	0	0	0	0.00149263	0.00899724	0.0108008	0.00536932	0.0184713	0.00999233	0.0109252	0.026432
ASV34	0	0	0	0	0.000953625	0.0157763	0.00655099	0.00727657	0.0115679	0.00831312	0.0121484	0.0322989
ASV35	0	0	0	0.00124386	0.000663391	0.0138276	0.0166884	0.0052864	0.00613637	0.00507909	0.0119825	0.0341646
ASV36	0	0.0309928	0.00221821	0.0149885	0.00084997	0.000601198	0.000559736	0.00244625	0	0.000331696	0	0.000331696
ASV37	0	0.00153409	0.00313038	0.00184506	0	0.00167921	0	0	0	0	0	0.00020731
ASV38	0	0	0.000124386	0.000269503	0.00167921	0.000290234	0.00172067	0.0247113	0.0332732	0.024193	0.00721438	0.00103655
ASV39	0	0	0	0.00064266	0.00323403	0.00105728	0.00286087	0.0212285	0.0362377	0.0154653	0.00559736	0.00145117
ASV40	0	0.000186579	0.000165848	0.000228041	0.000497543	0.00252918	0.00487178	0.00447789	0.00516201	0.00223895	0.0130812	0.027199
ASV41	0	0	0	0.00020731	0.000580467	0.00335842	0.00449862	0.00404254	0.00462301	0.00192798	0.0125008	0.0259137
ASV42	0	0.00169994	0.000974356	0.00151336	0	0.000539005	0	0.000663391	0	0	0	0
ASV43	0	0	0.000290234	0.000124386	0.000974356	0.0119618	0.00742169	0.0078985	0.00885213	0.00860335	0.0112776	0.0124593
ASV44	0	0.00238406	0	0.000414619	0	0	0.00302672	0.000580467	0	0.00103655	0.000290234	0.00138898
ASV45	0	0	0.000352427	0	0.00143044	0.011402	0.0132678	0.00275722	0.00398035	0.00688268	0.00924601	0.00524494
ASV46	0.000103655	0	0.000124386	0.000269503	0.0011402	0.000352427	0.00356573	0.0189688	0.0102411	0.00646806	0.0191347	0.00109874
ASV47	0	0	0.000248772	0.00109874	0.00084997	0.000684122	0.00109874	0.0238406	0.00632295	0.013102	0.00972283	0.000995087
ASV48	0	0	0.000580467	0	0.000974356	0.000912163	0.000663391	0.000746315	0	0	0	0.000559736
ASV49	0	0.0328379	0.00111947	0.000580467	0.00161702	0.000290234	0.00116093	0.00084997	0.00362792	0.00128532	0.000601198	0.000456081
ASV50	0	0	0	0.00140971	0.000559736	0.00673757	0.00317184	0.00389742	0.00613637	0.00472666	0.00601198	0.016875
ASV51	0.000518274	0.000186579	0.00304745	0.000145117	0.00143044	0.00107801	0.000559736	0.000704853	0	0	0	0
ASV52	0.000663391	0	0	0.000912163	0.00103655	0.00064266	0.00203164	0.0296038	0.00885213	0.00329622	0.00103655	0.000684122
ASV53	0	0	0.00020731	0	0.000663391	0.00640587	0.00679976	0.00105728	0.00153409	0.00487178	0.00304745	0.000621929
ASV54	8.29239e-05	8.29239e-05	0	0.00134751	0.00244625	0.000974356	0.00487178	0.0209176	0.0073595	0.00186579	0.000704853	0.00128532
ASV55	4.14619e-05	6.21929e-05	0.00101582	0.000497543	0.000290234	0.00252918	0.00203164	0.00317184	0.00084997	0.00240479	0.00161702	0.00145117
ASV56	0	0.000663391	0.000621929	0.000725584	0	0	0	0	0	0	0	0
ASV57	0.000145117	0	0	0	0	0	0	0	0	0	0.0139727	0
ASV58	0	0	0	0	0	0	0	0.0180981	0	0	0.0301636	0
ASV59	0.000145117	0	0	0	0.000725584	0.00161702	0.00167921	0.00242552	0.014947	0.0101167	0.0105106	0.00530713
ASV60	0	8.29239e-05	0.000310965	0.000186579	0.000456081	0.00182433	0.0044157	0.000539005	0.000601198	0.00153409	0.00184506	0.00304745
ASV61	0	0	0.000476812	0.0012024	0	0.00369011	0.0012024	0	0	0	0	0
ASV62	0	0	0.00064266	0	0.000497543	0.0052864	0.00288161	0.00290234	0.00454008	0.00373158	0.00464374	0.0119618
ASV63	0	0	0	0	0.000912163	0.000456081	0.000373158	0.00342061	0.00800216	0.00126459	0.0225138	0.00342061
ASV64	0	0	0	0.000145117	0.0011402	6.21929e-05	0.00180359	0.00389742	0.0113606	0.0117752	0.00841678	0.00153409
ASV65	0	0	0	0	0.000393889	0.00271576	0.0017414	0.003545	0.00257064	0.00342061	0.0113606	0.0134751
ASV66	0	0	0	0.00165848	0	0.00265356	0.00126459	0	0	0	0	0
ASV67	0	0.000145117	0.00281941	0.00339988	0.000373158	0.000725584	0.000808508	0.000373158	0.00387669	0.00342061	0.0178701	0.00084997
ASV68	0	0	0	0.000290234	0.00064266	0.00064266	0.0166262	0.00947406	0	0.000269503	0	0.000269503
ASV69	0	0	0	0	0.000559736	0.00043535	0.000704853	0.000870701	0	0	0.00118167	0
ASV70	0	0	0	0	0.00134751	0	0.000974356	0.00711072	0.01248	0.0108423	0.00296453	0.000684122
ASV71	0	0	0	0	0	0.00217675	0.00342061	0.000580467	0.000393889	0.00118167	0.00122313	0.00265356
ASV72	0	0	0	0	0.000310965	0.000145117	0.00310965	0.000891432	0.00084997	0.000912163	0.0231565	0.00155482
ASV73	6.21929e-05	0	0	0.000704853	0.00184506	0.000352427	0.000476812	0.0096399	0.0115886	0.00310965	0.00107801	0.00124386
ASV74	0	0	0	0.000186579	0.000787777	0.000725584	0.0122313	0.00454008	0.00339988	0.000870701	0.00238406	0.00252918
ASV75	0.000476812	0.000269503	0.000829239	0.00512055	0.000621929	0	0.00269503	0.00333769	0.00775338	0.00605344	0.00238406	0.00128532
ASV76	0	0	0	0	0	0.0052864	0.00798143	0.0014719	0.00221821	0.00360719	0.0044157	0.00194871
ASV77	0.000165848	0	0.000704853	0.000103655	0.000663391	0.000103655	0.00159629	0.00248772	0.00858262	0.0110703	0.00447789	0.000621929
ASV78	0.00228041	0.000228041	0.0134544	0.00132678	0	0.00111947	0.000269503	0.00084997	0.000248772	0.00143044	0.00213529	0.00118167
ASV79	0.00242552	0.000186579	0.00837531	0.00101582	0.0011402	0.000974356	0.000331696	0.000476812	0	0	0.000145117	0
ASV80	0	0.000310965	0.000580467	0.000352427	0.000601198	0.000870701	0	0.000704853	0.000414619	0.00184506	0.000808508	0.000580467
ASV81	0	0	0	0	0	0.00236333	0.00259137	0.00172067	0.00279868	0.00161702	0.00570102	0.00889359
ASV82	0	0	0	4.14619e-05	0.000290234	0.0011402	0.00286087	0.00273649	0.0082302	0.00161702	0.00671684	0.00541078
ASV83	0	0	0	0.000269503	0	0.000456081	0.000870701	0.000352427	0	0.000746315	0.000165848	0
ASV84	0	0	0	0.00064266	0	0.000725584	0	0	0	0	0	0
ASV85	0	0.000310965	0	0.000269503	0	0.00184506	0	0.000974356	0.00109874	0.00223895	0.000953625	0.00101582
ASV86	0	0	0	0	0.000414619	0.0052864	0.00254991	0.00286087	0.00286087	0.00279868	0.00398035	0.00445716
ASV87	0	0	6.21929e-05	0.000352427	0.000518274	0.000269503	0.00319257	0.00429131	0.00466447	0.00124386	0.00968136	0.0011402
ASV88	0	0	0	0	0	0.00169994	0.00159629	0.00109874	0	0.00221821	0	0
ASV89	0.000974356	0.00020731	0.00480959	0.000269503	0.00400108	0.00109874	0.000373158	0.000621929	0.000663391	0	0.000124386	0.000248772
ASV90	0.000165848	0	0.000124386	8.29239e-05	0.000331696	0.000974356	0.00101582	0.000497543	0.0011402	0.00043535	0.000829239	0.0118788
ASV91	0	0	0.000103655	0	0.000621929	0	0.0156104	0.000808508	0	0	0	0
ASV92	0	0	0	0	0.000559736	0.000228041	0.00831312	0.000621929	0.000601198	0.000870701	0.0108008	0.000290234
ASV93	0.000165848	0	0	0	0.000290234	0	0.00122313	0.00132678	0.00568029	0.00742169	0.00673757	0.00043535
ASV94	0	0.00928748	0.000559736	0.00449862	0	0	0	0.000621929	0	0	0	0
ASV95	0	0.00169994	0	0.000290234	0	0	0.0012024	0.000269503	0	0.000787777	0	0.00101582
ASV96	0	0.000393889	0	0.000228041	0	0	0	0.000331696	0	0.000539005	0.000456081	0.0011402
ASV97	0	8.29239e-05	0	0.00172067	0	0	0	0.00167921	0	0	0.00143044	0
ASV98	0	0	0.000912163	0	0.000725584	0.000269503	0	0.000518274	0	0	0	0
ASV99	0	0	0	0	0	0	0	0	0	0	0	0
ASV100	0	0	0	8.29239e-05	0.000145117	6.21929e-05	8.29239e-05	0	0	0	0	0
ASV101	0	0	0	0	0.000829239	0	0.000269503	0.00132678	0.0182847	0.000518274	0.000891432	0.00124386
ASV102	0	0.000310965	0	0.00265356	0.000518274	0	0	0	0	0	0	0
ASV103	0	0.000518274	0.000269503	0.000767046	0	0	0	0	0	0	0	0
ASV104	0	0	0	0	0	0.00194871	0.00244625	0	0.00493397	0.00265356	0.00182433	0.00601198
ASV105	0	0	0	0.000124386	0.000580467	0.00126459	0.00180359	0.00228041	0.00329622	0.00118167	0.00364865	0.00335842
ASV106	0	0	0.00132678	0.00541078	0	0	0.00240479	0.00310965	0.00514128	0	0.00167921	0
ASV107	0	0	0	0.000414619	0.000145117	0.00116093	0.00422912	0.000393889	0.000891432	0.000476812	0.00597052	0.00464374
ASV108	0	0	0	0.000559736	0	0	0	0	0	0	0	0.0011402
ASV109	0	0	0.000103655	0	0.000145117	0.000953625	0.000414619	0.000352427	0.000373158	0.000228041	0.000331696	0.0115679
ASV110	0	0	0	0.00360719	0	0	0	0.00352427	0	0	0.000352427	0
ASV111	6.21929e-05	0	0	0.000684122	0	0.00157555	0.00228041	0.00153409	0.00176213	0.00188652	0.00275722	0.00692415
ASV112	0	0.000518274	0.000103655	0	0.00064266	0.000476812	0.000456081	0.000767046	0	0	0	0
ASV113	0	2.0731e-05	0	0.00064266	0	0.000580467	0.000912163	0.00545225	0.00165848	0.000767046	0.00172067	0.00626075
ASV114	0	0.000414619	0	0	0	0	0	0.000539005	0	0	0	0.00109874
ASV115	0	0.00124386	0.000124386	0.00209383	0.000145117	0	0	0.00020731	0	0	0	0
ASV116	0	0	0.00302672	0.000331696	0.000290234	0.000891432	0.00084997	0.00145117	0.000497543	0.000518274	0.00568029	0.000497543
ASV117	0	0	0	0	0	0.00362792	0.000186579	0	0	0.00451935	8.29239e-05	0.0113813
ASV118	0.000145117	0	0	8.29239e-05	0.000165848	0.000456081	0.00339988	0.00136824	0.003545	0.00273649	0.00476812	0.00242552
ASV119	0	0.00020731	0.00470593	0.000165848	0.000373158	0.000621929	0.00646806	0.000331696	0.000248772	0.000290234	0.00161702	0
ASV120	0	0	0	0.000165848	0.000870701	0	0.000352427	0.00342061	0.00723511	0.00178286	0.00290234	0.000787777
ASV121	0	0.000269503	0.00325476	0.00369011	0.000165848	0.000456081	0.000269503	0.000953625	0.000456081	0.000186579	0.00404254	0.000663391
ASV122	0	0	0	0	0	0	0.00043535	0	0	0.00122313	0	0.00084997
ASV123	0	0.00539005	0	0	0	0.000103655	0.000497543	0	0	0	0	0
ASV124	0	0	0	0.00105728	0	0	0	0.00122313	0	0	0.000684122	0
ASV125	0	0.000103655	0	0.00020731	0	0	0.000310965	0.00043535	0	0.000497543	0.00230114	0.0014719
ASV126	0	0	0	0	0.000145117	0.00182433	0.00145117	0.00116093	0.00205237	0.00140971	0.00244625	0.00393889
ASV127	0	0.0106765	0.000228041	0	0.000248772	0	0	0	0	0	0	0
ASV128	0.00288161	0.000476812	0.00213529	0	0.00323403	0.0029438	0.00111947	0.00043535	0.00130605	0	0	0
ASV129	0	0	0	0	0.000352427	0.000352427	0.00696561	0.000456081	0.000621929	0.000829239	0.00356573	0
ASV130	0.00111947	0.000559736	0.00136824	0.00304745	0	0.0012024	8.29239e-05	0.0061571	0	0	0	0
ASV131	0	0	0	0	0	0	0	0	0	0.00252918	0	0.000518274
ASV132	0	0	0.00020731	0.000186579	0	0.00124386	0	0.00101582	0	0.00263283	0.000704853	0.00273649
ASV133	0	0	0	0	0	0	0	0	0	0	0.00344134	0
ASV134	0	0	0	0.000787777	0	0	0.00020731	0.000414619	0	0	0.000103655	0.000767046
ASV135	0	0	0.00240479	0	0.00132678	0	0	0	0	0	0	0
ASV136	0.00257064	0.000808508	0.00128532	0	0	0	0	0	0	0	0	0
ASV137	0	0	0.00692415	0	0	0.00111947	0	0	0	0	0.00366938	0.000228041
ASV138	0.000228041	0	0	0	0.000497543	8.29239e-05	0.000497543	0.00281941	0.00798143	0.00248772	0.000995087	0.000352427
ASV139	0	0	0	0	0	0	0.00196944	0	0	0	0	0.00116093
ASV140	0	0	0	0	0	0	0.000684122	0.00116093	0	0.000932894	0	0
ASV141	0.000808508	0	0.000248772	0	0.000248772	0.00149263	0.00101582	0.0020109	0.000725584	0.0020731	0	0.00244625
ASV142	0	0	0	0.000228041	0.000497543	0.000228041	0.0020731	0.00837531	0	0.000103655	0.000310965	0.000228041
ASV143	0	0.000373158	0.00043535	0.000414619	0	6.21929e-05	4.14619e-05	0.000352427	8.29239e-05	0.000331696	0.000186579	0
ASV144	0	0	0	0.00182433	0	0	0	0.00188652	0	0.000145117	0.000331696	0.000103655
ASV145	0.000684122	0.000186579	0.00103655	0.000497543	0.000331696	0.000269503	0	0.000228041	0	0	0	0
ASV146	0	0	0.000746315	0	0.000373158	0.000559736	0.000290234	0.000373158	0	0	0	0
ASV147	0	0	0	0	0	0	0	0	0	0.000310965	0	0
ASV148	0	0	0	4.14619e-05	0	0	0.000808508	0	0	0.000912163	0	0.000912163
ASV149	0	0.000393889	0.000580467	0.000393889	0	0	0	0	0	0	0	0
ASV150	0	0.000456081	0	0	0	0.000539005	0	0	0	0	0	0
ASV151	0	0	0	0	0	0.00209383	0.000829239	0.000725584	0.000870701	0.00176213	0	0
ASV152	0.000621929	0	0	0.00020731	0	0	0.000559736	0.00781558	0.000808508	0	0	0.000953625
ASV153	0	0	0	0	0	0	0	0	0	0	0	0.000912163
ASV154	0	0.000103655	0.00317184	0.000186579	0	0.000352427	0	0	0.000228041	0.000165848	0.00638514	0.000269503
ASV155	0	0	0	0.000912163	0	0	0	0.00132678	0	0	0.0012024	0
ASV156	0	0	0	4.14619e-05	0	0	0	8.29239e-05	0	0.000228041	0.000228041	0.00138898
ASV157	0	0	0.000103655	0	0	0.00111947	0.00454008	0	0.0011402	0	0.00344134	0.00126459
ASV158	0	0	0	0.000145117	0.000352427	0.000103655	0.000393889	0.0026121	0.00228041	0.000932894	0.0023426	0.000497543
ASV159	0	0	0	0	0	0	0	0	0	0	0	0.00130605
ASV160	0	4.14619e-05	0	0.00199017	0	0	0	0.00277795	0	0	0.000684122	0
ASV161	0	0.000932894	0	0.00109874	0	0	0	0.0012024	0	0	0.000290234	0.000186579
ASV162	0	0	0	4.14619e-05	0	0	0	0.000228041	0	0	0	0.000746315
ASV163	0	0	0	0	8.29239e-05	0	0.000559736	0.000165848	0	0.000310965	0	0
ASV164	0	0	0	0	0	0	0	0.000601198	0	0	0.00134751	0.0061571
ASV165	0	0	0	0	0	0	0	0	0	0	0.000145117	0
ASV166	0	0	0	8.29239e-05	0	0	0.000103655	0	0	0	0	0
ASV167	0	0	0	8.29239e-05	0.000580467	0	0.00122313	0.00242552	0.00300599	0.000331696	0.00163775	0.000601198
ASV168	0	0	0	6.21929e-05	0	0	0	0.000103655	0	0	0	0.000601198
ASV169	0.00167921	0	0.00105728	0	0.000580467	0	0	0	0	0	0	0
ASV170	0	0	0	0	0	0	0	0.00418766	0.00634368	0	0.000746315	0
ASV171	0	0	0	0	0	0.000995087	0	0.000580467	0	0.00118167	0.000456081	0.000248772
ASV172	0.00043535	8.29239e-05	0.00109874	0	0.000228041	0.000124386	0.000414619	0.000829239	0.00383523	0.000186579	0.000497543	0.00163775
ASV173	0	0	0	0.000165848	0.000497543	0.000228041	0.00184506	0.00300599	0.00238406	0.000248772	0.000891432	0.000124386
ASV174	0	0	0	0	0.000497543	0	0	0.0066961	0.00211456	0.00111947	0	0
ASV175	2.0731e-05	0	0	0	0.000145117	0	0.000124386	0.000165848	0	0	0	0
ASV176	0	0	0	0	0	0	0.000165848	0	0	0.000476812	0	0.000186579
ASV177	0.00897651	0	0	0	0	0	0	0	0	0	0	0
ASV178	0	0	0	0	0.000456081	0	0	0.00284014	0.00557663	0.000228041	0.000456081	0.000870701
ASV179	0	0	0	0	0	0	0.00346207	0	0.00746315	0	0	0
ASV180	0	0	0	0	0	0	0	0	0.00339988	0	0	0.00406327
ASV181	0.000165848	0	0	0	0.000310965	0.00136824	0	0	0	0	0	0
ASV182	0	0.00020731	0	0	0	0	0.000269503	0.000124386	0	0.000331696	4.14619e-05	0.000808508
ASV183	0	0.000124386	0.00534859	0.000310965	0.000248772	0.000663391	0	6.21929e-05	0	6.21929e-05	0.00118167	0
ASV184	0	0	0	0.000456081	0	0	0.000870701	0.00111947	0	0.000186579	0.00549371	0.000559736
ASV185	0.000103655	0	0.00157555	0	0.000269503	0.000145117	0.000497543	0.000808508	0.00126459	0.000393889	0.000497543	0.00064266
ASV186	0	0	0	0	0.000497543	0.00101582	0.00211456	0	0.000953625	0	0.00196944	0.00273649
ASV187	0	0	0	0	0	0.000539005	0.000269503	4.14619e-05	0.000248772	8.29239e-05	0.000145117	0.00769119
ASV188	0	0.000269503	0.00302672	0.00128532	0.000228041	0	0	0.000124386	0.000248772	0.00020731	0.00269503	0
ASV189	0	0.000103655	0	0	0	0	0.000165848	0.000352427	0	0	0.000912163	0.00132678
ASV190	0	0.000124386	0.00254991	0.000290234	0	0.000456081	0.000539005	0.000808508	0	0.000456081	0.00111947	0
ASV191	0	4.14619e-05	0	0.000601198	0	0	0	0.000165848	0	0	0	0
ASV192	0.000103655	0	0	0	0.000352427	0	0.000932894	0	0.00424985	0.000621929	0.00238406	0.000663391
ASV193	0	0	0	0	0.000518274	0	0	0	0	0	0	0
ASV194	0	0.00043535	0.00246699	0.000165848	0	0.000580467	0.000145117	0.000290234	0	0.000103655	0	0
ASV195	0	0	0	0.00180359	0.000891432	0.000373158	0	0.00447789	0.00064266	0	0	0
ASV196	0	0	0	0	0	0	0.000290234	4.14619e-05	0	0.00043535	0	0.000580467
ASV197	0	0	0	0.000165848	0.00020731	0.000145117	0.000124386	0.00530713	0.000145117	0.000746315	8.29239e-05	0.000621929
ASV198	0	0	0	0	0	0	0.00323403	0.00140971	0.000767046	0.000103655	0.00126459	0.000373158
ASV199	0	0	0	0	0	0	0	0	0	0	0	4.14619e-05
ASV200	0.000186579	0	0	0	0	0.00020731	0.00275722	0.00118167	0.000767046	0.000186579	0.000684122	0.000932894
ASV201	0	0	0	0.00124386	0	0	0	0.00375231	0	0	0.000248772	0.000124386
ASV202	0	0	0	0	0	0	0	0	0	0	0	0
ASV203	0	0	0	0	0.000228041	0.000103655	0.00118167	0.000829239	0.00238406	0.0017414	0.000767046	0.000373158
ASV204	0	0	6.21929e-05	0	0.000145117	0	0	0.000103655	0.00064266	0.00551444	0.000974356	0.000331696
ASV205	0	0	0	0	0	0	0	0	0	0	0	0
ASV206	0	0	0	0	0	0.000310965	0.000580467	0.0011402	0.00165848	0.00337915	0.00064266	0.000393889
ASV207	0.000352427	0.000248772	0	4.14619e-05	6.21929e-05	0	0	0	0	0	0	0
ASV208	0	0	0	0.0017414	6.21929e-05	0	0.000767046	0.00107801	0.000145117	0.000228041	0.0023426	8.29239e-05
ASV209	0	0	0	0	0.000497543	0	0	0	0	0	0	0
ASV210	0	0	0	0.000352427	0.000456081	0.000248772	0.000248772	0.00165848	0.00284014	0.000663391	0.000497543	0.000248772
ASV211	0	0.000539005	0	0.000518274	0	0	0	0.000518274	0	0	0.000352427	0.000145117
ASV212	0	0.000787777	0	4.14619e-05	0	0	0.000932894	0	0	0	0.000103655	0
ASV213	0	0	0	0	0	0	0.00439497	0.000269503	0	0.00138898	0.000352427	0
ASV214	0	0	0	0	0	0	0.000269503	0.00570102	0	0	0	0.000476812
ASV215	0	0	0	0.000269503	0	0	0	0.00389742	0.00145117	0	0	0
ASV216	0	0	0.000746315	0.000145117	0.000290234	0	0.0012024	0.000373158	0.000808508	0	0.000352427	0.000331696
ASV217	0.00636441	0	0	0	0	0	0	0	0	0	0	0
ASV218	0.000145117	0.000103655	0.000559736	0.000932894	0.00107801	0.000414619	0.000518274	0.00151336	0.000497543	0	0	0
ASV219	0	0	0.000228041	0	0	0	0	0	0	0	0.000373158	0
ASV220	0	0	0	0	8.29239e-05	4.14619e-05	0.000124386	0.00155482	0.00188652	0.000331696	0.00288161	0.000310965
ASV221	0	0	0	0	0	0	0	0	0	0	0.00084997	0
ASV222	0	0	0	0	0	0	0	0	0	0	0.00138898	0
ASV223	0	0	8.29239e-05	0.00259137	0	0	0	0.000352427	0	0	0	0
ASV224	0	0	0	0	0	0	0	0	0	0	6.21929e-05	0.00103655
ASV225	0	0	0	0	0	0	0.000704853	0.000932894	0.00126459	0.00325476	0.000497543	0
ASV226	0	0	0	0.000310965	0	0.00203164	0.00157555	0	0.00109874	0.00159629	0	0
ASV227	0	0.000103655	0.00143044	0.000103655	0	0.000103655	0	0	0	0	0	0
ASV228	0	0	0	0	0	0.000539005	0.00541078	0	0	0	0	0
ASV229	0	0	0	0	0	0	0.000476812	0	0	0.000704853	0	0.00169994
ASV230	0	0	0	0	0	0	0	0	0	0	0	0
ASV231	0	0	0	0	0	0	0	0	0	0.000269503	0.000476812	0.00145117
ASV232	0	0	2.0731e-05	0.000228041	0.000414619	0.00020731	0.00084997	0.000559736	0.00188652	0.000456081	0.00122313	0.000248772
ASV233	0	0.000497543	0	0	0	0	0	0	0	0	0	0
ASV234	0.000186579	0	0.000580467	0	0.000518274	0.000269503	0.000310965	0.000310965	0	0	0	0.000165848
ASV235	0	0	0	0	0.000228041	0	0.000269503	0.000518274	0.00225968	0.000601198	0.00230114	0.000145117
ASV236	0	0	0.000746315	0	0	0.00136824	0.00317184	0	0	0	0	0
ASV237	0	0	0	4.14619e-05	0	0	0	0.00020731	0	0.000725584	0.00109874	0.000331696
ASV238	0	8.29239e-05	0	0	0	0	0	0	0	0	0	0
ASV239	0	0	0	0	0	0	0	0.00116093	0.00138898	0	0.000995087	0.00159629
ASV240	0	0	0	0.000124386	0	0.000186579	6.21929e-05	0.00337915	0.000186579	0.00103655	0	0.000518274
ASV241	0	6.21929e-05	0.00337915	0	0.000310965	0.000228041	0	0	0	0	0	0
ASV242	0	0	0	0	0	0	0.0011402	0	0	4.14619e-05	0	0.000476812
ASV243	0	0	0	0	0	0	0	0	0	0	0	0
ASV244	0.000725584	0	0	0.000228041	0.00169994	0	0.000621929	0.000829239	0.00157555	0	0	0
ASV245	0	0	0	0	0.000663391	0	0	0.000601198	0	0	0	0
ASV246	0	0	0	0.00043535	0	0	0.000124386	0.000539005	0.000518274	0	0.00228041	0.000414619
ASV247	0	0	0	0	0	0	0.000580467	0	0.000414619	0.00474739	0	0
ASV248	0	8.29239e-05	0	0	0.000725584	0	0	0	4.14619e-05	0	0	6.21929e-05
ASV249	0	0	0	0	0	0	0	0	0	0	0	0.000559736
ASV250	0	0	0	0	0	0.000912163	0	0.000456081	0.000580467	0.000995087	0.000580467	0.00136824
ASV251	0.00310965	0	0	0.000269503	0	0.000456081	0.000476812	0.000518274	0	0	0	0
ASV252	0	0	0.000103655	0	0	0	0	0	0.000290234	0.000186579	0	0.000684122
ASV253	0	0.000186579	0	0.000124386	0	0	0	8.29239e-05	0	0.000103655	0.000165848	0.000331696
ASV254	0.000352427	0	6.21929e-05	0.000145117	0.000124386	8.29239e-05	0	0.000932894	0.0026743	0.000870701	0.000248772	0.000145117
ASV255	0	0	0	0	0	0	0	0.000601198	0.000684122	0.00300599	0.000539005	0.000331696
ASV256	0.000497543	0	0	0	0	0	0.000165848	0.000331696	0	0	0.000331696	0
ASV257	0	0	0	0.000145117	0	0	0	0.000352427	0	0	0.000518274	0.000124386
ASV258	0	0	0	0	0	0.000331696	0.00346207	0	0	0	0	0
ASV259	0	0	0.00043535	0.000103655	0	8.29239e-05	0.00136824	0.00043535	0.000269503	0.00084997	0.000310965	0.000145117
ASV260	0	0	0	0	0	0	0	0.0020731	0.0017414	0.000456081	0.000953625	0.000331696
ASV261	0.00118167	0	0.00163775	0	0	0	0	0	0	0	0	0
ASV262	0	0	0	0	0	0	0	0	0	0	0	0
ASV263	0.000103655	0	0	0.000124386	0	0.000456081	0	0.000663391	0.000808508	0.000621929	0.000165848	0.00194871
ASV264	0	0	0	0	0	0	0	0	0	6.21929e-05	0	0.000228041
ASV265	0	0	0	0	0	0	0.00275722	0.000518274	0.000870701	0	0.000539005	0.000539005
ASV266	0	4.14619e-05	0.00151336	4.14619e-05	0.00043535	8.29239e-05	0.000165848	0.000165848	0	0	0	0
ASV267	0.000145117	0	0	0	0	0	0.00105728	0.000165848	0.000414619	0.000393889	0.0023426	0
ASV268	0	0	0.00203164	0.000331696	0	0.00215602	0	0.00020731	0	0	0	0
ASV269	0	0.000497543	0	0.000145117	0	0	0.000124386	0.000269503	0	0	0.00020731	0.000145117
ASV270	0	0	0	0	0.000145117	8.29239e-05	0.00138898	0.000974356	0.000539005	0.00020731	0.000621929	0.00043535
ASV271	0	0	0	0.00116093	0	0	0	0.00159629	0	0	0.000248772	0
ASV272	0	0	0	0	0.000145117	0	0.000352427	0.0020109	0.000891432	0.000704853	0.000352427	0
ASV273	0	0	0.000248772	0	0.00020731	8.29239e-05	0.00155482	0	0	0	0	0
ASV274	0	0	0	0	0.000373158	0	0.00277795	0.000145117	0	0	0	0.00101582
ASV275	0	0	0	0.000228041	0	0	0.000145117	0.000725584	0.00134751	0.00176213	0.000414619	0.000103655
ASV276	0	0	0	0	0.000145117	0	0.000145117	0.000228041	0	0	0	8.29239e-05
ASV277	0	0	0	0	0	0	0	0	0	2.0731e-05	0	0
ASV278	0	0	0.000518274	0	0.000373158	0.000124386	0.00126459	0	0.000891432	0.00020731	0.000767046	0.000145117
ASV279	0	0	0	0	0	0	8.29239e-05	0	0	4.14619e-05	0	0.000186579
ASV280	0	0	0.000476812	0	0	0.000186579	0.000248772	0.000808508	0.000290234	0.000103655	0.000228041	0.000145117
ASV281	0	0	0	0	0	0	0	0	0.00161702	0	0.00140971	0.00230114
ASV282	0	0	0.000186579	0	0.000145117	0	0.00188652	0.000684122	0.000704853	0	0.000165848	0.000539005
ASV283	0	0.000165848	0	0	0	0	0.000124386	0	0	0	0	0.00199017
ASV284	0	0	0	0	0.00043535	0	0.000580467	0.00084997	0.000746315	0.00186579	0	0
ASV285	0	0	0	0	0	0	0.00242552	0	0.00084997	0.000373158	0.000995087	0.000290234
ASV286	0	0.00155482	0.000228041	0	0	0	0	0	0	0	0	0
ASV287	0	0	0	0.000103655	0	0	0	8.29239e-05	0	0	0.000145117	0
ASV288	0	0.000290234	0	0	0	0	0	0	0	8.29239e-05	0	0.000124386
ASV289	0	0	0	0.000621929	0	0	0	0.000497543	0	0	0	0
ASV290	0	0	0.000974356	0	0	0.000228041	0	0	0	0	0	0
ASV291	0	0	0	0	0	0	0	0	0	0	0	0.000539005
ASV292	0	0	0.000269503	0	0.000124386	0.000103655	0.000704853	0.000331696	0	0	0.000953625	0
ASV293	0	0	0	0	0.000248772	0	0.000497543	0.000891432	0.00122313	0.000580467	0.000725584	0.000145117
ASV294	0	0	0.000953625	0.000165848	0	0.000103655	0	0	0.000248772	0.00225968	0	0.000124386
ASV295	0	0	0.000704853	0.000124386	0.000601198	0	0.000663391	0.000331696	0	0.00020731	0	0
ASV296	0	0	0	0	0	0	0.000331696	0	0	0	0	0
ASV297	0	0	0	0	0	0	0	0	0	0	0	0
ASV298	0	0	2.0731e-05	0	0.000165848	0.000974356	0.000704853	0.000393889	4.14619e-05	0.000476812	0	0.000518274
ASV299	0	0	0	0.000103655	0	0	0	6.21929e-05	0	6.21929e-05	0	0.000228041
ASV300	0.00116093	0.000248772	0	0.000124386	0	0	0	0	0	0	4.14619e-05	0
ASV301	0	0	0	0	0	0	0.000248772	0.000165848	0	0.000269503	6.21929e-05	0
ASV302	0	0	0.000373158	0	0	0.00130605	0.00203164	0	0	0	0	0
ASV303	0	0	0	0.000248772	0.000145117	0.000269503	0	0.00244625	0	0	0	0.000704853
ASV304	0	0	0	0	0	0	0.00064266	0	0.000165848	0.000165848	0.000456081	0.00281941
ASV305	0.00122313	0	0	0	0.000352427	0.000103655	0.000165848	0.000145117	0	0	0.000497543	0.000186579
ASV306	0	0	0	0	0.000248772	0	0.000103655	8.29239e-05	0.00188652	0.000124386	0.00118167	8.29239e-05
ASV307	0	0	0	0	0	0	0	0	0	0.000870701	0	0
ASV308	0	0	0	0	0	0	0	0	0	0	0.000559736	4.14619e-05
ASV309	0	8.29239e-05	0	0	0	0	0	0	0	0	0	0
ASV310	0.000414619	0	0.00140971	0.000124386	0.000725584	0.00020731	0	0	0.000145117	0.000103655	0.000103655	0
ASV311	0	0	0	0	0	0	0	0	0	0	0	0.000725584
ASV312	0	0.000145117	0	0	0	0	0.000186579	0	0	0	0	0
ASV313	0.0023426	0	0	0	0	0	0	0	0	0	0	0
ASV314	0	0	0	0.000103655	0	0.00020731	0.000352427	0	0	0	0	0.000145117
ASV315	0.00364865	0	0	0	0	0	0	0	0	0	0	0
ASV316	0	0	0	0	0	0	0	0	0	0	0	0
ASV317	0	0	0	6.21929e-05	0	0.000103655	0.000352427	0.000103655	0	0.000165848	0	0.000870701
ASV318	0	0	0	0	0	0	0	0	0	0	0	0.00437424
ASV319	0	0	0	0	0	0	4.14619e-05	0.000497543	0	0.00020731	0.00275722	0.000186579
ASV320	0	0	0	0	0	0	0	0	0	0	0	0
ASV321	0.00360719	0	0	0	0	0	0	0	0	0	0	0
ASV322	0.00111947	0	0	0	0	0.000497543	4.14619e-05	0.000248772	0.000269503	0.000124386	0	0.00105728
ASV323	0	0	0	0.000124386	0	0	0	0	0	0	0.000539005	0
ASV324	0	0	0	0	0	0.00138898	0.000497543	0	0	0	0	0
ASV325	0	0	0	0	0	0	0.000704853	0	0	0	0	0.000621929
ASV326	0	0	0.000621929	0	0.000725584	0.00109874	0.00064266	0	0.000559736	0	0	0
ASV327	0	0	0	0	6.21929e-05	0	0.000518274	0	0	0	0	0.000165848
ASV328	0.00020731	0	0	0	0	0	0	0.00178286	0	0	0	0.000228041
ASV329	0	0	0	0	0	0	0.000559736	0	0	0.000352427	0	0
ASV330	0	0	0	0	0.000165848	0	0	0	0.00431204	0	0	0
ASV331	0.000663391	0	0.00124386	0	8.29239e-05	0.000124386	0	4.14619e-05	0	0	0	0
ASV332	0.00064266	0	0	0.00111947	0	0	0	0.00165848	0	0	0	0
ASV333	0.000787777	0	0	0	0.000248772	0	0	0	0	0	0	0
ASV334	0	0	0	0	0	0.000518274	0.000891432	0	0	0.00159629	0	0.00043535
ASV335	0	0.000145117	0.00257064	0.000145117	0	0	0	0	0	0	0	0
ASV336	0	6.21929e-05	0	0	0.000165848	0	0.00132678	0.000290234	0.000559736	0.000269503	0.000891432	0
ASV337	0	0	0.00043535	0.000539005	0	0.000145117	0.000746315	0.000165848	4.14619e-05	0.00043535	0.000228041	0.000186579
ASV338	0	0.0012024	0	0.000165848	0	0	0	0.000186579	0	0	0	0
ASV339	0.00263283	0	0	0	0	0	0	0	0	0	0	0
ASV340	0	0	0	0	0	0	0.000539005	0.000580467	0.00192798	0.000269503	0.00064266	0
ASV341	0	0	0	0	0.000290234	0	0.000725584	0.000767046	0.00143044	0.000124386	0	0.000269503
ASV342	0.00315111	0	0	0	0	0	0	0	0	0	0	0
ASV343	0	0	0	0	0	0	0.000663391	0.00101582	0	8.29239e-05	0.00109874	0.000103655
ASV344	0	0	0	0	0	0	0	0	0	0	0	0.000373158
ASV345	0	8.29239e-05	0	0.000165848	0	0	0.000995087	0.000124386	0	0	0	0.000145117
ASV346	0.000497543	0	0.00101582	0	0	0.000310965	0	0	0	0	0	0
ASV347	0.0012024	0	0.000932894	0	0.000559736	0	0	0	0.000186579	0	0	0
ASV348	0.000310965	0	0	0.000352427	0.000559736	0.000269503	0.000684122	0.000580467	0.000497543	0	0	0
ASV349	0.000331696	0	0.0020731	8.29239e-05	0	0.000269503	0	0	0	0	0	0
ASV350	0	0.000974356	0	0	0	0	0	0	0	0	0	0
ASV351	0	0	0.000352427	0	0	0	0	0	0	0	0	0
ASV352	0	0	0	0.000124386	0	0	0	0.000248772	0	0	0.000539005	0
ASV353	0	0	0	0	0	0	0.000559736	0	0	0	0	0.000352427
ASV354	0	0	0	0.00157555	0	0	0	0	0	0	0	0
ASV355	0	0	0	0	0	0	0	0	0	0.000456081	0	0.000352427
ASV356	0	0	6.21929e-05	4.14619e-05	0	0	8.29239e-05	0	0	0	0	0
ASV357	0	0	0	0	0	0	8.29239e-05	0	0	0.000518274	0	0.000808508
ASV358	0	0	0	0	0	0.000310965	0.00244625	0	0	0	0.000352427	0.000186579
ASV359	0	0.000228041	0	0	0.00105728	0	0	0	0.00236333	0	0	0
ASV360	0	0	0	0	0	0	0	0.00331696	0	0	0	0
ASV361	0.000269503	0	0	0	0	0	0	0	0	8.29239e-05	0	0
ASV362	0	0	0	0	0	0.000580467	0	0	0	0.00101582	0	0.00136824
ASV363	0	0	0	0	0	0	0	0.000331696	0.00161702	0.00138898	8.29239e-05	0.000165848
ASV364	0	0	0	0	0	0	0	0	0	0	0	0
ASV365	0	0	0.000103655	0	0	0	0	0	0	0	2.0731e-05	0
ASV366	0	8.29239e-05	2.0731e-05	0.000373158	0.00020731	0	0	0	0	0	0.000103655	8.29239e-05
ASV367	0	0	0	0	0	0	0	0	0	0	0	0.000310965
ASV368	0	0	0	0	0	0	0	6.21929e-05	0	0	0	0.000103655
ASV369	0	0.00020731	0	0.00020731	0	0.00084997	0.00101582	0.000476812	0	0	0	0
ASV370	0	0	0	0	0	0	0	0	0	0	0	0
ASV371	0	0	0	0	0	0	0.000414619	0	0	0.000228041	0	0
ASV372	0	0	0.000393889	0.000725584	0	0.000165848	0.000310965	0	0.000124386	0.000103655	0.00043535	6.21929e-05
ASV373	0	0	0	0	0	0	0.000165848	0	0	0	0	0.000228041
ASV374	0	0.000497543	0	0.000165848	0	0	0	0.000248772	0	0	0.000186579	0
ASV375	0	0	0	0	0	0	0	0	0	0.000186579	6.21929e-05	0.000331696
ASV376	0	6.21929e-05	0.000310965	0.000414619	0	0	0	0.00151336	0	0	0	0
ASV377	0	4.14619e-05	0.000331696	0.000248772	0.000518274	0.000476812	0.000310965	0.000601198	0.000248772	0	0	0
ASV378	0	0	0	0.000124386	0	0.000228041	8.29239e-05	0.000725584	0	0.000912163	0.000103655	0.00043535
ASV379	0	6.21929e-05	0.000290234	0.000539005	0.000186579	0	0.000310965	0.000476812	0	0	0	0
ASV380	0	0	0.00194871	0.000165848	0	0.000310965	0	0	0	0	0	0
ASV381	0	0	0	0	0	0	0.000290234	0.000518274	0.000767046	0.00064266	0.000787777	0
ASV382	0	0	0	0	0	0	0	0	0	0	0.00107801	0.00209383
ASV383	0	0	0	0	0	0	0	0	0	0	0	0
ASV384	0.000684122	0	0	0	0	0	0	0	0	0	0	0
ASV385	0	0	0	0	0	0	0	0	0	0	0	0.000870701
ASV386	0	0	8.29239e-05	0	0.00184506	0	0	0	0.00084997	0	0	0
ASV387	0	0	0	0	0	0	0.000269503	0	0	0.000414619	0.000186579	0.000352427
ASV388	0.000103655	0	8.29239e-05	0.000663391	0.000248772	0	0	0.0014719	8.29239e-05	0	0	0
ASV389	0	0	0	0	0	0.00020731	0.00186579	0	0	0	0	0
ASV390	0	0	0	0	0	0	0	0	0	0.000145117	0	0.000269503
ASV391	0	0	0	0	0	0	0	0	0	4.14619e-05	0	0.000228041
ASV392	0	0	0	0	0	0	0	0	0	0	0.000393889	0
ASV393	0	0	0	0	0	0	0.000228041	0	0	4.14619e-05	0	0.000228041
ASV394	0	0	0	0	0	0	0	0.000580467	0.00109874	0.000539005	0.000518274	0
ASV395	0	0	0	0	0	0	0	0.000145117	0	0	0.000352427	0
ASV396	0	0	0	0	0	0	0	0.000145117	0	0	0.000518274	0.000310965
ASV397	0	0	6.21929e-05	0	0	0	0	0	0.000704853	0.00192798	0	0
ASV398	0	0	0	0	0	0	0.000601198	0	0	0	0	0
ASV399	0.000393889	0	0.00043535	0	0	0.000165848	0	0	0	0.000995087	0.000456081	0.000310965
ASV400	0	0	0	0.00020731	0	0	0	0.000310965	0	0	0.000331696	0
ASV401	0	0	4.14619e-05	0.00161702	0	0	0	0.000331696	0	0	0	0
ASV402	0	0	0.00149263	0	0	0	0	0	0	0	0	0
ASV403	0	0	0.000124386	0	0	0	0	0.000165848	0	0	0	0
ASV404	0	0	0	0	0	0	0	0.000145117	0	0	8.29239e-05	0
ASV405	0	0	0	0	0	0	0	0.000767046	0	0.000497543	0.000704853	0.00084997
ASV406	0	0	0	0.00103655	0	0	0	0	0	0	0	0
ASV407	0	0	0	0	0	0	0.00203164	6.21929e-05	0	8.29239e-05	0	0
ASV408	6.21929e-05	0	0.000290234	0.000352427	0	0	0.000352427	0.000352427	0.000124386	0.000248772	0	0.000145117
ASV409	0	0	0	0	0	0	0	0	0	0	0	0.000352427
ASV410	0	0	0	0	0	0	0	0	0	0	0	4.14619e-05
ASV411	0	0	0	0	0	0	0	0	4.14619e-05	0.00257064	0	0
ASV412	0	0	0	0	0	0	0	0	0	0.00020731	0	0.000124386
ASV413	0	0	0	0	0	0	0	0	0	0	0	0
ASV414	0	0.000186579	0	0.000165848	0	0	0	0.000228041	0	0	0	0
ASV415	0.000165848	0	0	0	0.000124386	0	0.000767046	0.000165848	0.000414619	0.000269503	0.000539005	0
ASV416	0	0	0	0	0.00020731	0.000228041	8.29239e-05	8.29239e-05	0	0	0	0.00043535
ASV417	0	0	0	0	0	0	0	0	0	0	0	0.000186579
ASV418	0	0	0	0	0	0	0	0	0	0	0	0
ASV419	0	0	0	0	0	0	0	0	0	0	0	0.000145117
ASV420	0	0	0	0	0	0	0	0	0	0	0	0
ASV421	0	0	0	0	0	0.000808508	0	0	0.000663391	0.000767046	0	0
ASV422	0.00109874	0	0	0	0	0.000124386	0.00064266	6.21929e-05	0	0	0	0
ASV423	0	0	0	0	0.00140971	0	0	0	0.00122313	0	0	0
ASV424	0.000932894	0	0.000165848	0	0.00101582	0	0	0	0	0	0	0
ASV425	0	0	0	0	0	0	0	0	0	0	8.29239e-05	0
ASV426	0.000932894	0	0.000621929	0	0	0	0	0	0	0	0	0
ASV427	0	0	0	0	0	0	0.000290234	0	0	0	0	0.000186579
ASV428	0	0	0	0	0.000248772	8.29239e-05	0	0.000228041	0	0	0	0
ASV429	0	0	0	0	6.21929e-05	0	0	0.000145117	0.00130605	0.000145117	0.000352427	0.000456081
ASV430	0	0	0.00143044	0	0	0.000228041	0	0	0	0	0	0
ASV431	0	0	0	0	0	0	0	0	0	0	0	0
ASV432	0	0	0	0	0	0	0	0.000373158	0	0	0.000269503	0
ASV433	0	0	0	6.21929e-05	0	0	0	0.000186579	0.000124386	0.000165848	0.00138898	0.000228041
ASV434	0	0	0	0	0	0	0	0	0	0	0	0
ASV435	0	0	0.00143044	2.0731e-05	0	0.000186579	0	6.21929e-05	4.14619e-05	0	0	6.21929e-05
ASV436	0.000456081	0.000186579	0.000787777	0	0.000269503	0	0	0	0	0	0	0
ASV437	0	0	0.000518274	0	0	0	0.00111947	8.29239e-05	0	0	0.000352427	0
ASV438	0.00116093	0	0.000518274	0	0	0.000559736	0	0	0	0	0	0
ASV439	0	0	0.000269503	0.000497543	0	0.000310965	0	0.000953625	0.000103655	0	0	0
ASV440	0	0	0	0	0	0	0.000497543	0	0	0.00107801	0	0
ASV441	0	0	0	0	0.000145117	0	0	0.000145117	0	0	0	0
ASV442	0	0	0	0	0	0	0	0	0.000248772	0.00167921	0.000165848	0.000124386
ASV443	0	0	0	0	0	0	0	0	0	0	0	0
ASV444	0	0.000290234	0	0	0	0	0	0	0	0	0	0
ASV445	0	0	0	4.14619e-05	0.000269503	0.000186579	0.000165848	0.000912163	0.000352427	0	0	0
ASV446	0	0	0	0	0	0	0	0.000476812	0	0	0.00140971	0
ASV447	0	0	0	0	0	0	0	0	0	0	0	0
ASV448	0	0	0	0	0	0	0	0	0.00228041	0	0	0.000373158
ASV449	0.00107801	0	0	0	0.000539005	0	0	0	0	0	0	0
ASV450	0	0	0	0	0	0	0	0	0	0	0	0
ASV451	0	0.000559736	0	0	0	0	0.000103655	8.29239e-05	0	0	0	0.000145117
ASV452	0	0	0	0	0	0	0.000497543	0	0.00136824	0	0.000165848	0
ASV453	0	4.14619e-05	0	0	0	0	0.000331696	0	0	0	0.000103655	0.000808508
ASV454	0	0	0	0	0	0	0.000352427	0.000310965	0.000518274	0.000414619	0.000352427	0.000145117
ASV455	0	0	0.00136824	0	0	0.000725584	0	0	0	0	0	0
ASV456	0	0	0	0	0	0	0	0	0	0	0	0.000290234
ASV457	0	0.000186579	0	0	0	0	0	0	0	0	0.000165848	0
ASV458	0.000352427	0	0	0	0	0	0	0	0	0	0	0
ASV459	0	0	0	0	0	0	0	0	0	0	0.000352427	0
ASV460	0	0	0	0.00020731	0	0.000103655	0.000352427	0.000414619	0	0	0	0
ASV461	0.000352427	2.0731e-05	0.00084997	4.14619e-05	6.21929e-05	0	6.21929e-05	0	0.000580467	0	0	6.21929e-05
ASV462	0	0	0	0	0	0	0	0	0	0	0	0
ASV463	0	0	0.000310965	0	0.000124386	0	0	0.000580467	8.29239e-05	0	0.000165848	0.000228041
ASV464	0	0	0	0	0.00111947	0	2.0731e-05	0.000145117	0	0	0	0
ASV465	0.000787777	0	0	0	0	0	0	0	0	0	0	0
ASV466	0.00167921	0	0	0	8.29239e-05	0	0	6.21929e-05	0	0	0	0
ASV467	0	0	0	0	0	0	0.000145117	0	0	0	0	0
ASV468	0	0	0.000891432	0	0	8.29239e-05	0.000103655	0.000290234	0.00043535	0	0	0
ASV469	8.29239e-05	0	8.29239e-05	0	0	0.000746315	0.000228041	8.29239e-05	0	0.000456081	0	0.000165848
ASV470	0	0	0.000621929	0	0	0	0	0	0.0011402	0	0	0
ASV471	0	0	0	0	0	0	0	0	0	0	0.000704853	0
ASV472	0	0	6.21929e-05	0	6.21929e-05	4.14619e-05	0.000310965	0.00043535	0.000373158	0.000414619	0.000248772	0
ASV473	0	0	0	0	0.00020731	0	0.000373158	0.00020731	0.000974356	0	0.000373158	0
ASV474	0	0	0	0	0	0	0	0	0	0	0	0
ASV475	0	0	0	0	0	0	6.21929e-05	0	0	0	0.000165848	0.000476812
ASV476	0	0	0	6.21929e-05	8.29239e-05	0	0.000373158	0.000601198	0.000310965	0	0.00020731	8.29239e-05
ASV477	0.000476812	0	0.000663391	0	0	0.000103655	0	0	0	0	0	0
ASV478	0	0	0	0	0	0	0	0	0	0	0	0
ASV479	0.000103655	0	0	0	0.000228041	0	0.000974356	0.000165848	0	0.000124386	0.000103655	0.00020731
ASV480	0	0.000373158	0	6.21929e-05	0	0	0.000186579	8.29239e-05	0	0	8.29239e-05	4.14619e-05
ASV481	0	0	0	0	0	4.14619e-05	0.00107801	0.000186579	0	6.21929e-05	0.00020731	0
ASV482	0	0	0	0.00132678	0	0	0	0	0	0	0	0
ASV483	0.000497543	0	0	0	0	0	0.00132678	0	0	0	0	0
ASV484	0.00163775	0	0	0	0	4.14619e-05	0	0	0	0	0	0
ASV485	0	0	0.000290234	0.000290234	0	0	0	0	0	0	0.000269503	0.00107801
ASV486	0	0	0	0	0	0	0	0	0	0	0.000995087	0.00105728
ASV487	0.000228041	0	4.14619e-05	0	0	0.000145117	0.000145117	0.000310965	0	0.000165848	0.000103655	0.000186579
ASV488	0	0	0	0	0	8.29239e-05	0	0.000228041	0.000165848	0.00109874	0.000103655	0.000228041
ASV489	0	0	0.000393889	0.000456081	0	0.000103655	0	0	0	0	0.000269503	0.000310965
ASV490	0	0	0	0	0	0	0.000290234	0	0	0	0	6.21929e-05
ASV491	0.00157555	0	6.21929e-05	0	0	0	0	0	0	0	0	0
ASV492	0.000165848	0	0	0.000414619	0.00043535	0	0	0.000601198	0	0	0	0
ASV493	0	0	0	0	0	0	0	0	0	0	0	0
ASV494	0	6.21929e-05	0.000476812	6.21929e-05	0	0.000124386	0	0.000393889	0	0	0	0
ASV495	0.000995087	0	0	0	0	0	0.00064266	0	0	0	0	0
ASV496	0	0	0	0	0	0	0	0	0	0	0.00190725	0
ASV497	0	0	0	0	0	0.000165848	0.000248772	0.000145117	0.000518274	0.000248772	8.29239e-05	0.000414619
ASV498	0	0.000663391	0	0	0	0	0	0	0	0	0	0
ASV499	0	0	0.00155482	0	0	0	0	0	0	0	0	0
ASV500	0	0	0	0.000663391	0	0	0	0.000912163	0	0	0	0
ASV501	0	0	0	0	0.000103655	0.00020731	0.000165848	8.29239e-05	0.000310965	8.29239e-05	0.000165848	0.000497543
ASV502	4.14619e-05	0.000103655	0.000518274	0	0	0.000228041	0.000497543	0	0	0	0	0
ASV503	0	0.000186579	0	0	0	0	2.0731e-05	0	0	0	0	0.000145117
ASV504	0	0	0	0	0.000248772	0	0.000186579	0	0	0	0	0
ASV505	0.000310965	0	0	0	0	0	0	0	0	0	0	0.00084997
ASV506	0	0.00043535	0	0	0	0	0	0	0	0	0	0.000186579
ASV507	0	0	0	0	0	0	0	0	0	0	0	0
ASV508	0	0	0	0	0	0	0	0	0	0	0	0
ASV509	0	0	0.000248772	0	0	0.000103655	0.00020731	8.29239e-05	0.000352427	0	0.000186579	0.000124386
ASV510	0	0	0	0	0	0	0.000456081	0.000456081	0	0.000787777	0	0
ASV511	0	0	0	0	0.000414619	0	0	0.000621929	0.000352427	0	0	0.000373158
ASV512	0	0	0	0	0	0	0.000165848	0	0	0.000352427	0.000145117	0
ASV513	0	0	0	0	0	0	0	0	0	0	0	0.000393889
ASV514	0	0	0	0	0	0	0	0	0	0	0	0.000145117
ASV515	0	0	0	0	0	0	0.0014719	0	0	0	0	0
ASV516	0	0	0	0	0	0	0	0	0	0	0	0
ASV517	0	0	0.000518274	0	0	0	6.21929e-05	0	0	0	0.00105728	0
ASV518	0	0	0.000621929	0	4.14619e-05	0.000165848	0.000248772	0	0	0	0	0
ASV519	0	0	0	0	0	0.000124386	0.000829239	0	0	0	0	0
ASV520	0	0	0	0	0	0	0.000310965	0	0	4.14619e-05	0	0
ASV521	0	0	0.000228041	0	0.000331696	0.000456081	0	0	0.000456081	0	0	0
ASV522	8.29239e-05	0	0	0	0	0	0.000456081	0	0.000393889	0.00043535	0.000352427	0
ASV523	0	0.000103655	0	0	0	0	0	0	0	0	0	0
ASV524	0	0	0	0	0	0	0.000145117	0.000393889	0.00064266	0.000186579	0	0.000352427
ASV525	0	0	0	0.000228041	0	0	0	0.000269503	0	0	0.00020731	0.000103655
ASV526	0	0	0.000290234	0.000269503	0.000145117	0.000518274	0	0.000269503	0	0	0	0
ASV527	0	0	0	0	0	0	0	0	0	0.00020731	0	0.000269503
ASV528	0	0	0	6.21929e-05	0	0	0	0	0	0	0.000103655	8.29239e-05
ASV529	0	0	0	0	0	0	0	0	0	0	0	0.000145117
ASV530	0.00124386	0	0	0	0	0	0	0	0	0	0	0
ASV531	0	0	0	0	0	0	0	0	0	0	0	0
ASV532	0.00084997	0	0	0	0	0	0	0	0	0	0	0
ASV533	0.00136824	0	0	0	0	0	0	0	0	0	0	0
ASV534	0	0	0	0	0	0	0	0	0.000601198	0	0	0.00109874
ASV535	0	4.14619e-05	0	8.29239e-05	0	0	0	0	0	0	0	0
ASV536	0	0	0.00134751	0	0	0	0	0	0	0	0	0
ASV537	0.000808508	0	0.000373158	0	0	0	0	0	0	0	0	0
ASV538	0	0	0	0	0	0	0	0	0	0	0.000476812	0.0011402
ASV539	0	4.14619e-05	0	0	0	0	0.000310965	0	0	0	0	0.000393889
ASV540	0	0	0	0	0	0	0.000476812	0	0	0	0	0
ASV541	0	0	0	0	0	0	8.29239e-05	0.000165848	0	0	0	0
ASV542	0	0	0.000414619	0	0	0	0.000476812	0	0	0	0	6.21929e-05
ASV543	0	0	0.00101582	0	0	0.000228041	0	0	0	0	0	0
ASV544	0	0	0	0	0	0	0.000559736	0	0.000684122	0	0	0
ASV545	0	0	0	0	0	0	0	0.000186579	0.00109874	0	4.14619e-05	0.000352427
ASV546	0	0	0	0	0	0	0	0.000331696	0.000601198	0.000145117	0.000497543	0
ASV547	0	0	0	0	0	0	0	0	0.000704853	0.000684122	0.000124386	0
ASV548	0	0	0	0	0	0	0	0	0	0.000331696	0.000393889	0.00084997
ASV549	0	0	0.000248772	0	0	0.000103655	0.000414619	0.000165848	0	0.000186579	0.000248772	0
ASV550	0	0.000124386	0	4.14619e-05	0	0	8.29239e-05	0	0	0	8.29239e-05	0
ASV551	0	0	0	0	0	0	8.29239e-05	0	0	0	0	0.000310965
ASV552	0	0	0.000186579	0	0	0	0	0	0	0	0	0.000352427
ASV553	0.00128532	0	0	0	0	0	0	0	0	0	0	0
ASV554	0	0	0	0	0	0	0	0	0	0	0	0.000186579
ASV555	0	0	0	0	0	0	0	0	0.00169994	0	0	0
ASV556	0.00128532	0	0	0	0	0	0	0	0	0	0	0
ASV557	0.000186579	0	0	0	0	0	0	0	0	0	0	0
ASV558	0	0	0	0	0	0	0	0	0	0	0	0
ASV559	0	0	0	0	0	0	0	0	0	0	0	0.000290234
ASV560	0	0	0	0	0	0	0	0.000580467	0.000518274	0	0	0.000228041
ASV561	0	0	0	0	0	0	0	0	0	0	0	0
ASV562	0.00122313	0	0	0	0	0	0	0	0	0	0	0
ASV563	0	0	0	0	0.00128532	0	0	0	0	0	0	0
ASV564	0	0.000497543	0	0	0	0	0.000145117	0	0	0	0	0
ASV565	0	4.14619e-05	0.000248772	0	0	0.000165848	0.000580467	0	0	0	8.29239e-05	0
ASV566	0	2.0731e-05	0	0	0	0	0.000228041	0	0	0	0	0
ASV567	0	0	0	0.000269503	0	0	0	0.000539005	0	0	0	0
ASV568	0.000829239	0	0	0	0	0	0	0	0	0	0.000124386	0
ASV569	0.00126459	0	0	0	0	0	0	0	0	0	0	0
ASV570	0	0	0	0	0	0	0	0	0	0	0	0
ASV571	0	0	0	0	0	0	0	0	0	0	0	0
ASV572	0.000725584	0	0.000290234	0	0	0.000145117	0	0	0	0	0	0
ASV573	0	0	0	0	0	0	0	0	0	0	0	0
ASV574	0	0	0	0.000310965	0	0	0	0.000663391	0	0	0	0
ASV575	0	0	0	0	0	0	0.000331696	0	0.000518274	8.29239e-05	0.000290234	0
ASV576	0	0	0	0	0	0	0	0.000331696	0.000269503	0.00020731	0.000290234	0
ASV577	0	0	0	0	0	0	0	0	0	0	0	0
ASV578	0	0	0	0	0	0	0	0	0.000746315	0	0	0.000787777
ASV579	0	0	0	0	0.000186579	0.000124386	0	0	0	0	0.000124386	6.21929e-05
ASV580	0	2.0731e-05	0.00101582	0	0	0	8.29239e-05	0	0	0	0	6.21929e-05
ASV581	0	0	0	0	0	0	6.21929e-05	0	0	0	0	0.00064266
ASV582	0	0	0	0	0	0	0.000124386	0	0	0	0	0
ASV583	0	8.29239e-05	0.000684122	8.29239e-05	0	6.21929e-05	0	0	0	0	8.29239e-05	2.0731e-05
ASV584	0	0	0.000663391	6.21929e-05	0	8.29239e-05	0	0	8.29239e-05	0	0	0
ASV585	0	0	0	0	0	0.00020731	0	0	0	0	0	0
ASV586	0.000290234	0	0	0.000373158	0	0	0	0	0	0.000103655	0.00020731	0.000145117
ASV587	0	0	0	0.000373158	0	0	0	0.000808508	0	0	0	0
ASV588	0	0	0	2.0731e-05	0	0	0	4.14619e-05	0	0	0.00043535	0
ASV589	0	0	0	0	0	0	0	0	0	0	0	0
ASV590	0.00116093	0	0	0	0	0	0	0	0	0	0	0
ASV591	0.0011402	0	0	0	0	0	0	0	0	0	0	0
ASV592	0	0	0.000518274	0	0	0	0.000269503	0	0	0	0	0
ASV593	0	0	0	0	0	0	0.000124386	0	0	0	0	0.000145117
ASV594	0	0	0	0	0	0.000103655	0.000559736	8.29239e-05	0.000165848	0	0	6.21929e-05
ASV595	0	0	0	0	0	8.29239e-05	0	0	0	0	0	0
ASV596	0	0	0	0.00064266	0	0	0	0	0	0	0	0
ASV597	0.000767046	0	0	0	0	0	0	0	0	0	0	0
ASV598	0.0011402	0	0	0	0	0	0	0	0	0	0	0
ASV599	0.000228041	2.0731e-05	8.29239e-05	0	0.000103655	0.00020731	0	8.29239e-05	0.00043535	0	0	0
ASV600	0	0	0	0	0	0	0	0	0	0	0	0
ASV601	0	0.000145117	0	0	0.00043535	0	0	0	0.000746315	0	0	0
ASV602	0	0	0	0	0	0	0	0	0	0.000124386	0	6.21929e-05
ASV603	0	0	0	0	0	0	0	0.000808508	0.000269503	0	0	0
ASV604	0	0	6.21929e-05	0	0	6.21929e-05	0.000497543	0	0.000352427	0	0.000331696	0
ASV605	0	0	0	0	0	0	8.29239e-05	0	0	0	0	0
ASV606	0	0	0	4.14619e-05	0	0	0	0.000290234	0	0	0	0
ASV607	0.000539005	0	0	0	0.000228041	0	0	0.000352427	0	0	0	0
ASV608	0	0	0	0	0	0	0	0	0	0	0	0.000124386
ASV609	0.00111947	0	0	0	0	0	0	0	0	0	0	0
ASV610	0	0	0.000808508	0	0	0	0	0	0	0	0	0
ASV611	0	0	0	0	0	0	0	0	0	2.0731e-05	0.000228041	0.000165848
ASV612	0	0	0	0	0	0	0	0	0	8.29239e-05	0	0.000103655
ASV613	0	0	0	0	0	0	0	0	0	0	0	0.00132678
ASV614	0	0	0	0	0	0	0	0	0.00109874	0.000310965	0	0
ASV615	0	0	0	0	0	0	0.000228041	0	0	0	0	0.00020731
ASV616	0	0	0	0	0	0	0.000476812	0	0	0	0	0
ASV617	0	0	0.00020731	2.0731e-05	0	0.000165848	0	0	0	0	0	0
ASV618	0	0	0	8.29239e-05	0.000186579	0	0	0.000476812	0.000456081	0	0	0
ASV619	0	0	0	0	4.14619e-05	0	0	4.14619e-05	8.29239e-05	0.000787777	0.00020731	6.21929e-05
ASV620	0	0	0	0	0	0	0	0	0	8.29239e-05	0	0
ASV621	0	0.000414619	0	0	0	0	0	0	0	0	0	0
ASV622	0	2.0731e-05	0	0.000145117	0.000331696	0	0.000186579	0.000310965	0.000103655	0	0	0
ASV623	0.000228041	0	0	0.000248772	0	0	0	0.000621929	0	0	0	0
ASV624	0	0	0	0	0	0	0	0	0	0	0	0.000269503
ASV625	0	0	0.000103655	0.000539005	0	0	0	0.000228041	0	0	0	0.000165848
ASV626	0	0	0	0	0	0	0.000103655	0	0	6.21929e-05	0	0
ASV627	0	0	0	0	0	0	0.000186579	0.000228041	0	0	0	0
ASV628	0	0	0	0	0	0	0	6.21929e-05	0	0	0	0.000186579
ASV629	0	0	0.000124386	0	0	0	0	0.000165848	0.000559736	0	0.000269503	0
ASV630	0	0	0	0	0	0	0	0.000165848	0.00043535	0.000456081	0.000186579	0
ASV631	0	0	0	0	0	0	0	0	0	0.000186579	0	0.000145117
ASV632	0.000145117	0	0.000331696	0	0	0	0	0	0	0	0	0
ASV633	0	0	0.00103655	0	0	0	0	0	0	0	0	0
ASV634	0	2.0731e-05	0	0	0	0	8.29239e-05	0	0	0	0	4.14619e-05
ASV635	0	0	0.000248772	0	0.000621929	0	0	0	0.000248772	0	0	0
ASV636	0	0	0	0.000228041	0	0	0	0.00084997	0	0	0	0
ASV637	0	0	0	0	0	2.0731e-05	0.000228041	0	0	0	0	0.000145117
ASV638	0	0	0	0.000704853	0	0	0	0.000331696	0	0	0	0
ASV639	0	0	0	0	0	0	0	0	0	0	0	0
ASV640	0	0	0	0	0	0	0	0	0	0	0	0
ASV641	0	0	0	0	0.000165848	0	0.000932894	0	0	0	0	6.21929e-05
ASV642	0.00101582	0	0	0	0	0	0	0	0	0	0	0
ASV643	0	0	0	0	0.000414619	0.000414619	0	0	0.000310965	0	0	0
ASV644	0	0	0	0	8.29239e-05	0	0.000352427	0	0.000746315	0	2.0731e-05	0
ASV645	0	0	0	0	0	0	0	0	0	0	0	0.000124386
ASV646	0	0	0	0	0.000518274	0	0	0	0.000663391	0	0	0
ASV647	0.000974356	0	0	0	0	0	0	0	0	0	0	0
ASV648	0	0	0	0	0	0	0	0	0	0	0	0
ASV649	0	0	0	0	4.14619e-05	8.29239e-05	0.000518274	2.0731e-05	0	0	0	0
ASV650	0	0	0	0	0	0	0	0	0.00132678	0	0	0
ASV651	0.000228041	0	0	0.000248772	0	0	0	0.000518274	0	0	0	0
ASV652	0	0	0	0	0.000124386	0	0.000559736	0	0	0	0	0
ASV653	0.000248772	0	0.000228041	0	0	0.000373158	0	0	0	0	0	0
ASV654	0	0	0	0	0	0	0	0	0	0	0	0
ASV655	0	0	0	0	6.21929e-05	0	0	0	0	0.00103655	0	0
ASV656	0	0	0	0	0.00043535	0	0	0	0.000746315	0	0	0
ASV657	0	0	0	0	0	0	0	0	0.00122313	0	0	0
ASV658	0.000953625	0	0	0	0	0	0	0	0	0	0	0
ASV659	0	0	0	0	0	8.29239e-05	0.000103655	0	0	0	0	0.000601198
ASV660	0	0	0.000124386	0	0.000165848	0.000269503	0.000373158	0	0	0	0	0
ASV661	0	0	0	0	0	0	0.000953625	0	0	0	0	0
ASV662	0	0	0	0.000228041	0	0	0	0.000725584	0	0	0	0
ASV663	0	0	0	0.000373158	0	0	0	0.000580467	0	0	0	0
ASV664	0.000476812	0	0	0	0	0	0	0	0	0.000497543	0	0
ASV665	0.000912163	0	0	0	0	0	0	0	0	0	0	0
ASV666	0	0	0	0	0	0	0	0	0	0	0	0
ASV667	0	0	0	0	0	0	0	0	0	0	0	0
ASV668	0	0	0	0	0	0	0.000331696	0	0.000165848	0.000186579	0	0
ASV669	0	0	0	0	0	0	0	0	0.00116093	0	0	0
ASV670	0	0	0	0	0	0	0.000808508	0	0	0	0	0
ASV671	0	0	0.00043535	0	0	0	0.000269503	0	0	0.000165848	0	0
ASV672	0	0	0	0	0	0.000103655	0.000186579	0	0	0	0.000145117	0.000145117
ASV673	0	0	0	0	0	0	0	0	0	0	0	0
ASV674	0	0	0	0	0	0	0	0	0	0	0	0.000145117
ASV675	0	0	0	0	0	0	0	0	0	0	0	0
ASV676	0	0	0	0	0	8.29239e-05	0.000476812	0	0	0.00020731	0	0.000103655
ASV677	0	0.000103655	0.000248772	6.21929e-05	0	0.000373158	0	0	0	0	0	0
ASV678	0	0	0	0	0	0	0	0	0	0	0	0.000165848
ASV679	0	0	0.000912163	0	0	0	0	0	0	0	0	0
ASV680	0.000186579	0	0.000145117	0	0	0	0	0	0	0	0	0
ASV681	0	0	0.000248772	0	0	0.000165848	0	0	0.000269503	0	0	0
ASV682	0	0	0.000331696	0	0	0	0	0	0.000310965	0	0.00020731	0
ASV683	0	0	0	0	0.000124386	0	0.00043535	0	0.000124386	0.000165848	8.29239e-05	0
ASV684	0	2.0731e-05	0.000518274	0	0	0.000186579	0	0	0	0	0	0
ASV685	0	0	0.000269503	0.000124386	0.000145117	0.00020731	0	0	0	0	0	0
ASV686	0	0	0.000829239	0	0	8.29239e-05	0	0	0	0	0	0
ASV687	0	0	0	0	0	0	0.000124386	0	0	0	0	0.000145117
ASV688	0	0	0	0	0	0	0	0	0	6.21929e-05	0	0
ASV689	0	0	0	0	0	0	0	0	0	0	0	0
ASV690	0	0	0	8.29239e-05	0	0	0	0	0	0	0	0
ASV691	0	0	0	0	0	0	0.000269503	0	0	0	0	0
ASV692	0.000621929	0.000124386	0	0	0	0	8.29239e-05	0	0	0	0	0
ASV693	0	0.000704853	0	4.14619e-05	0	0	0	0	0	0	0	0
ASV694	0	0	0.000393889	0	0	0	0	0	0	0	0	0
ASV695	0	0	0	0	0	0	0	0	0	0	0	0
ASV696	0.000352427	0	0	0.000124386	0	0	4.14619e-05	0.000186579	0.000124386	0	0	0
ASV697	0	0	0	0	0	0	0.000331696	0.000621929	0	0	0	0
ASV698	0	0	0.000580467	0	0	0.000352427	0	0	0	0	0	0
ASV699	0	0	0	0	0	0.000103655	4.14619e-05	8.29239e-05	0	0	0	0.000476812
ASV700	0	0.000124386	0.000186579	0.000124386	0	0.000165848	4.14619e-05	0.000269503	0	0	0	0
ASV701	0	0	0.000456081	0	0	6.21929e-05	0	0	0	0	0	0
ASV702	0	0	0	0	0	0.000145117	0.000310965	0	0	0	0	0
ASV703	0.000393889	0	6.21929e-05	0	0.000145117	0	4.14619e-05	0	0	0	0	0
ASV704	0	2.0731e-05	0	0	0	0	0	0	0	8.29239e-05	0	0
ASV705	0	0	0	0	0	0	0	0	0	0	0	0
ASV706	0	0	0	0	0	0	0	0	0	0	0	0
ASV707	0.00084997	0	0	0	0	0	0	0	0	0	0	0
ASV708	0.00084997	0	0	0	0	0	0	0	0	0	0	0
ASV709	0.00084997	0	0	0	0	0	0	0	0	0	0	0
ASV710	0	0.000725584	0	0	0	0	0	0	0	0	0	0
ASV711	0	0	0.000829239	0	0	0	0	0	0	0	0	0
ASV712	0	0	0	0	0	0	0	0	0	0	0	0.000248772
ASV713	0	0	0	0	0	0	0	0	0	0	0	0
ASV714	0	0	0	0	0	0	0	0	0	0	0	0
ASV715	0	0	0	0	0	0	0	0.000621929	0	0	0.000331696	0
ASV716	0	0	0	0	0	0.000953625	0	0	0	0	0	0
ASV717	0	0	0.000124386	0	0	0	0.000228041	0.000248772	0.000352427	0	0	0
ASV718	0	0	0	0	0	0	0.000393889	0	0	0	0.000580467	0
ASV719	0	0	0	0	0	0	0	0.000165848	0	0	0.000269503	0
ASV720	0	0	0	0.000186579	0	0.000103655	0	0.00043535	0.000103655	0	0	0
ASV721	0	0	0	0	0	0	0.000725584	0	0	0	0	0
ASV722	0	0	0	0	0	0	0	0.000684122	0	0	0	0
ASV723	0	0	0	0	0	0	0	0	0.00109874	0	0	0
ASV724	0	0	0	0	0	0	0	0	0	0	0	0.00020731
ASV725	0	0	0	0	0	0	0	0	0	0	0	0.000165848
ASV726	0	0	0	0	0	0	0	0	0	0	0	0
ASV727	0	0	0.000186579	0	0	0	0	0.000228041	0	0.000456081	0	0
ASV728	0	6.21929e-05	0.000373158	0	0	4.14619e-05	0	0	4.14619e-05	0	6.21929e-05	0
ASV729	0.000124386	0.000165848	0.000476812	0	0	0	0	0	0	0	0	0
ASV730	0	0	0	0	0	0	0	0	0	0.000186579	0	0
ASV731	0	0	0.000767046	0	0	0	0	0	0	0	0	0
ASV732	0	0	0	0	0	0	0	0.00043535	0.000456081	0	0	6.21929e-05
ASV733	0	0	0	0.000269503	0	0	0	0.000580467	0	0	0	0
ASV734	0	0	0.000352427	0	0	0.000228041	0.000186579	0	0	0	0	0
ASV735	0	0	0	0.000103655	0	0	0	0.000456081	0.000124386	0.00020731	0	0
ASV736	0	0	0	0	0	0.000912163	0	0	0	0	0	0
ASV737	0	0	0.000331696	0	0	0.000539005	0	0	0	0	0	0
ASV738	0	0	0	0	0	0	4.14619e-05	0	0	6.21929e-05	0	0
ASV739	0	0	0	0	0	0	0	0	0.000621929	0	0.000124386	0.000248772
ASV740	0.000414619	0	0	0	0.000228041	0	0	0	0.000248772	0	0	0
ASV741	0	0	0	8.29239e-05	0	0	0	0	0	0	0	0.000476812
ASV742	0	0	0	0	0	0	0	0	0	0	0	0
ASV743	0.000787777	0	0	0	0	0	0	0	0	0	0	0
ASV744	0	0	0	0	0	0	0	0	0.00105728	0	0	0
ASV745	0.000767046	0	0	0	0	0	0	0	0	0	0	0
ASV746	0	0	0	0	0	0	0	0	0	0	0	0
ASV747	0	0	0	0	0	0	0	0	0	0	0	0
ASV748	0	0	0	0	6.21929e-05	0	0.000331696	0.000145117	0	0	0	0
ASV749	0	4.14619e-05	0	0.000124386	0	0	0	0.000269503	0	0	0	0
ASV750	0	0	0	0	0	0	0	0.000559736	0	0	0.000269503	0
ASV751	0	0	0	0	0.000145117	0	4.14619e-05	0	0	0	0	0
ASV752	0	0	0	0	0	0	0.000165848	0	0	0	0	6.21929e-05
ASV753	0	0	0	0	0	0	0	0	0	0	0	0.000248772
ASV754	0	0	0	0	0	0	0	0	0	0	0	0
ASV755	0	0	0	0	0	0	0	0	0	0	0	0
ASV756	0	0	0	0	0	0	0	0	0	2.0731e-05	0	8.29239e-05
ASV757	0	0	0	0	0	0	0	8.29239e-05	0	0.000165848	0	0
ASV758	0	0	0	0	0	0	0	0	0	0	0	0
ASV759	0	0	0	0	0.000310965	0	0	0	0.000580467	0	0	0
ASV760	0	0	0	0	0	0	0	0	0	0	0	0.000103655
ASV761	0	0	0	0	0	0	0	0	0	0	0	0
ASV762	0.000725584	0	0	0	0	0	0	0	0	0	0	0
ASV763	0	0	0.000746315	0	0	0	0	0	0	0	0	0
ASV764	0	0	0	0	0	0	0	0	0	0	0	0
ASV765	0	0	0	0	0	0	6.21929e-05	6.21929e-05	0.000103655	0.000248772	0.000124386	0.000186579
ASV766	0	0	0	0	0	0	0	0	0.000228041	0.000373158	0	0.000310965
ASV767	0	0	0	0	0	0	0.000808508	0	0	0	0	0
ASV768	0	0	0	0	0	0	8.29239e-05	0	0	0.000746315	0	0
ASV769	0	0	0.000725584	0	0	0	0	0	0	0	0	0
ASV770	0	0.000310965	0	0	0	0	0	0	0	0	0	0
ASV771	0	0	0	0	0	0	0	0	0	0	0	0
ASV772	0	0	0	0	0	0	0	0	0	0	0.000103655	0
ASV773	0	0	0	0	0	0	0	0	0	0	0	0
ASV774	0	0	0	0	0.000103655	0	0.000145117	0.000165848	0.000310965	0	0	0.000165848
ASV775	0	0	0	0	0	0	0.000290234	0	0	0	0	0
ASV776	0	0	0	0	0	0	0.000808508	0	0	0	0	0
ASV777	0	0	0	0	0	0.000539005	0	0	0	0.000352427	0	0
ASV778	0	0	0	0	0	0	0	0.000145117	0	0	0	0
ASV779	0	0	0	0	6.21929e-05	0	8.29239e-05	0	0.000145117	0	0.000290234	0
ASV780	0	0	0	0	6.21929e-05	0	0.000145117	0	0.000186579	0	6.21929e-05	0.000145117
ASV781	0	0	0	0	0	4.14619e-05	0.000310965	0	0	0	0.000352427	0
ASV782	0.000456081	0	0.000165848	0	0	0.000103655	0	0	0	0	0	0
ASV783	0	0	0	0	0	0	0.000310965	0.000145117	0.000103655	0	0.000186579	0
ASV784	0	0	0	0	0	0	0.000103655	0	0.000829239	0	0	0
ASV785	0	0	0	0	6.21929e-05	0	0	0.000145117	0.000103655	0.000248772	0.000165848	0
ASV786	0	0	6.21929e-05	0	0	0	0	0.000165848	0.000228041	0	0.000186579	0
ASV787	0	0	0	0	0	0	0	0	0	0	0	0
ASV788	0	0	0	0	0	0	0	0	0	0	0	0
ASV789	0	0	0	0	0	0	0	0	0	0	0	0
ASV790	0.000704853	0	0	0	0	0	0	0	0	0	0	0
ASV791	0.000539005	0	0	0.000145117	0	0	0	0	0	0	0	0
ASV792	0	0	0	0	0	0	0.000228041	0	0	0	0	0
ASV793	0.000684122	0	0	0	0	0	0	0	0	0	0	0
ASV794	0	0	0	0	0	0	0	0	0	0	0	0
ASV795	0	0	0	0	0.000186579	0	0	0	0	0	0	0
ASV796	0	0	8.29239e-05	0	0	0	0.000539005	0	0.000145117	0	0	0
ASV797	0	0	0	0	0	0	0	0	0.00064266	0	0	0.000269503
ASV798	0	0	0	0	0	0	0	0	0	0	0	0
ASV799	0	0	0	0	0	0	0	0	0	0	0	0
ASV800	0	0	6.21929e-05	0.000165848	0	0.000269503	0	0.000248772	0	0	0	0
ASV801	0	0	0	0	0	0	8.29239e-05	0	0	6.21929e-05	0	0.000103655
ASV802	0	0	0	0	0	0	0	0.000331696	0	0	0	0
ASV803	0	0	0	0	0	0	0	0	0	0	0.000165848	0
ASV804	0	0.000248772	6.21929e-05	2.0731e-05	0	0	0	0	0	0	0	0.000310965
ASV805	0	0	0	0	0	0	0	0	0	0	0	0.000124386
ASV806	0	0	0.000684122	0	0	0	0	0	0	0	0	0
ASV807	0	0	0.000684122	0	0	0	0	0	0	0	0	0
ASV808	0	0	0.000414619	0.000145117	0	0	0	0	0	0	0	0
ASV809	0	0	0	0	0	0	0	0	0	0	0	0
ASV810	0	0	0	0	0	0	0	0	0	0	0	6.21929e-05
ASV811	0	0	0	0	0.000331696	0	0	0	0	0	0	0.000145117
ASV812	0	0	0	0	6.21929e-05	0	0	0	0.000704853	8.29239e-05	0	0
ASV813	0	0	0	0	0.000393889	0	0.000186579	0	0	0	0	0
ASV814	0	0	0	0	0	4.14619e-05	0.000269503	0.000145117	0.000145117	8.29239e-05	0	0
ASV815	0.000103655	0	0	0	0	0	0	0	0.000746315	0	0	0
ASV816	0	0	0.000248772	0	0	0	0	0	0	0.000145117	0	0
ASV817	0	0	0	0	0	0	0	0.000248772	0.000580467	0	0	0
ASV818	0	0	0	0	0	0.000601198	0	0	0.000145117	0	0	0
ASV819	0	0	0	0	0	0.000103655	0.000352427	0	0	0.000165848	0	0
ASV820	0	0	0	0	0	0.000746315	0	0	0	0	0	0
ASV821	0	0	0	0	0	0	0	0	0.000870701	0	0	0
ASV822	0	0	0	0	0	0	0	0	0	8.29239e-05	0	0
ASV823	0	0	0	0	0	0	0	0	0	0	0	0
ASV824	0	0	0.000663391	0	0	0	0	0	0	0	0	0
ASV825	0	0	0	0.000601198	0	0	0	0	0	0	0	0
ASV826	0	0	0	0	0	0	0	0	0	0	0	0
ASV827	0	0	6.21929e-05	0	0	0	0.00020731	0	0.000269503	0	0.000145117	0
ASV828	0	0	0	0	0	0	0	0	0	0	0	0
ASV829	0	0	0	0	0	0	0	0	0	0	0	0
ASV830	0	0	0	0	0	0	0	0	0	0	0	4.14619e-05
ASV831	0	0	0	0	0	0	0	0	0	0	0	0
ASV832	0	0	0	0	0	0	0.000518274	0	0	0	0	0
ASV833	0	0	0	0	0	0	0	0	0	0	0	0.000103655
ASV834	0	0	0	0.000124386	0.000186579	0.000165848	0	0.000145117	0	0	0	0
ASV835	0	0	0	0	0	0	0.000124386	0.000248772	0	0	0.000248772	0
ASV836	0	0	0	0	0	0	0.000290234	0	0	0	2.0731e-05	0.000393889
ASV837	0	0	0	0	0	0	8.29239e-05	4.14619e-05	0.000352427	6.21929e-05	0.000103655	8.29239e-05
ASV838	0	0	0	0.000352427	0	0	0	0	0	0	0	0
ASV839	0	0	0	0	0	0	0	0	0	0	0	0
ASV840	0	0	0	0	0.00064266	0	0	0	0	0	0	0
ASV841	0	0.000228041	0	0	0	0	0	0	0	0	0	0
ASV842	0.00064266	0	0	0	0	0	0	0	0	0	0	0
ASV843	0.000186579	0	0.000352427	0	0	0	0	0	0	0	0	0
ASV844	0.000601198	0	0	0	0	0	0	0	0	0	0	0
ASV845	0.000601198	0	0	0	0	0	0	0	0	0	0	0
ASV846	0	0	0	0	0	0	0	0	0	0	0	0
ASV847	0.000621929	0	0	0	0	0	0	0	0	0	0	0
ASV848	0	0	0	0	0	0	0	0	0	0	0	0.000145117
ASV849	0	0	0	0	0	6.21929e-05	0	0.000145117	0.000497543	0	6.21929e-05	0
ASV850	0	0	0	0	0	0	0	0	0	0.000476812	0	0
ASV851	0	0	0	0.000310965	0	0	0	8.29239e-05	0	0.000248772	4.14619e-05	0
ASV852	0	0.000269503	0	0	0	0	0	2.0731e-05	0	0	0	0
ASV853	0	0	0	0	0	0	0.000165848	0	0	0	0	0
ASV854	0	0	0	0	0	0	0.000684122	0	0	0	0	0
ASV855	0	0	0	0	0	2.0731e-05	0	2.0731e-05	0	0	0.000103655	0.000165848
ASV856	0	0	0	0	0	0	0	0	0	0.000684122	0	0
ASV857	0.000103655	0	0.000186579	8.29239e-05	0	6.21929e-05	0	0.000186579	0	0	0	0
ASV858	0	0.000165848	0	0	0	0	0	0.000145117	0	0	4.14619e-05	0
ASV859	0	0	0	0	0	0	0	0	0	0	0.000704853	0
ASV860	0	0.000103655	0.000124386	0	0	0.000165848	8.29239e-05	0	0	0	0	0
ASV861	0	0	0	2.0731e-05	0	0	0	0.000621929	0	0	0	0
ASV862	0	0	0	0	0	0	0.000663391	0	0	0	0	0
ASV863	0.000269503	0	0	0	0	8.29239e-05	0	0.000145117	0	0	0	0
ASV864	0.000580467	0	0	0	0	0	0	0	0	0	0	0
ASV865	0	0	0.000580467	0	0	0	0	0	0	0	0	0
ASV866	0.000580467	0	0	0	0	0	0	0	0	0	0	0
ASV867	0.000580467	0	0	0	0	0	0	0	0	0	0	0
ASV868	0	0	0.000165848	0	0	0	0	0	0	0	0	0
ASV869	0	0	0.000145117	0	0	0	0	0	0	0	0	0
ASV870	0	0	0	2.0731e-05	0	0	0	0	0	0	0	0
ASV871	0	0	0.000476812	0	0	0	0	0	0	0	0	0
ASV872	0	0	0	0	0	0	0	0	0	0	0	0
ASV873	0	0	0	0	0	0	0	0	0	0	0	0
ASV874	0	0	0	0	0	0	0	0	0	0	0	0.000103655
ASV875	0	0	0	0	0	0	0	0.000621929	0	0	0	0
ASV876	0	0	0	0	0	0	0.000663391	0	0	0	0	0
ASV877	0	0	0	0	6.21929e-05	0	0.000186579	0	8.29239e-05	0	0	0.000145117
ASV878	0	0	0	0	0	0	6.21929e-05	0	0	0	0	0
ASV879	0	0	0	0	0	0	0.000290234	0	0	0	0	0
ASV880	0	0	0.000352427	0	0	0.000310965	0	0	0	0	0	0
ASV881	0	0	0	0	0	0.000103655	0	0.000414619	0	0	0	0
ASV882	0	0	0	0	0	0	0	0	0	0	0	4.14619e-05
ASV883	0	0	0	0	0	0	0	0	0	0	0	0
ASV884	0	0	0	0	0.000580467	0	0	0	0	0	0	0
ASV885	0	0.00020731	0	0	0	0	0	0	0	0	0	0
ASV886	0	0	0	0	0	0	0	0	0	0	0	0
ASV887	0	0	0	0	0	0	0	0	0	0	0	0
ASV888	0	0	0	0	0	0	0	0	0	0	0	8.29239e-05
ASV889	0	0	0	0	0	0	0	0	0	0	0	0
ASV890	0	0	0	0	0	0	0	0	0	0	0	0.000186579
ASV891	0	0	0	0	0	0	0	0.000165848	0.000165848	0	0.000145117	0.000228041
ASV892	0	0	0.000290234	6.21929e-05	0	8.29239e-05	0.000124386	6.21929e-05	0	0	0	0
ASV893	0	0	0	0	0	0	0	0.000621929	0	0	0	0
ASV894	0	0	0	0	0	0	4.14619e-05	0	0	0	0	2.0731e-05
ASV895	0	0	0.000248772	0	0	0.000124386	0	0	0	0	0	0
ASV896	0	0	0	0	0	0	0	0	0	8.29239e-05	0	0
ASV897	0	0	0	0	0	0	0	0	0	0	0	0
ASV898	0	0	0.000476812	0	0	0	0	0	0	0	0	0
ASV899	0.000559736	0	0	0	0	0	0	0	0	0	0	0
ASV900	0.000539005	0	0	0	0	0	0	0	0	0	0	0
ASV901	0	0	0	0	0	0	0	0	0	0	0	0
ASV902	0	0.000186579	0	0	0	0	0	0	0	0	0	0
ASV903	0	0	0	0	0	0	0	0	0	0	0	0
ASV904	0	0	0	0	0	0	0	0	0	0	0	0
ASV905	0	0	0	0	0	0	0	0	0	0	0	0
ASV906	0	0	0	0	0	0	0	0	0	0	0.000414619	0
ASV907	0	0	0	0	0.00043535	0	0	0	0.000228041	0	0	0
ASV908	0	0	8.29239e-05	0	0	0	0	0.000331696	0	0	0	0
ASV909	0	0.000124386	0	0	0	0	0	0	0	0	0	0.000165848
ASV910	0	0	0	0	0	0	0	0	0	0	0	0
ASV911	0.000559736	0	0	0	0	0	0	0	0	0	0	0
ASV912	0	0	0	0	0	0	0	0	0	0	0	0
ASV913	0	0	0	0	0	0	0	0	0	0.000186579	0	0
ASV914	0	0	0	0	0	0	0.000165848	0	0	0	0	0
ASV915	0	0	0	0	0	0	0.000124386	0	0	0	0	0
ASV916	0	0	0	0	6.21929e-05	0	0.000103655	0	0.000331696	0	0	2.0731e-05
ASV917	0	0	0	0	0	0	0	0	0.000103655	0	0.000228041	0.000228041
ASV918	0	0	0	0.00020731	0	0	0	0	0	0	0	0.000228041
ASV919	0	0	0.000393889	0	0	0	0	0	0	0	0	0
ASV920	0.000539005	0	0	0	0	0	0	0	0	0	0	0
ASV921	0.000539005	0	0	0	0	0	0	0	0	0	0	0
ASV922	0.000518274	0	0	0	0	0	0	0	0	0	0	0
ASV923	0	0	0	0	0	0	0	0	0	0	0	0
ASV924	0	0	0	0	0	0	0	0	0	0	0	0
ASV925	0	0	0	0	0	0	0	0	0	0	0	0
ASV926	0	0	0	0	0	0	0	0	0	0	0.000145117	0.000248772
ASV927	0	0	0	0	0	0	0	0	0	0	0.000124386	0
ASV928	0	0.000165848	0	8.29239e-05	0	0	0	0.000248772	0	0	0	0
ASV929	0	0	0	0.000248772	0	0	0	0.000269503	0	0	0	0
ASV930	0	0	0	0	0	0	0.000290234	0	0	0	0	0
ASV931	0	0	0.000331696	0	0	0.00020731	0	0	0	0	0	0
ASV932	0	0	0	0	0.000228041	0	0	0	0	0	0.000373158	0
ASV933	0.000539005	0	0	0	0	0	0	0	0	0	0	0
ASV934	0	0	0	0	0	0	0	0	0	0	0	0
ASV935	0	0	0	0	0	0	0	0	0	0	0	0
ASV936	0	0	0	0	0	0	0	0	0	0	0	0
ASV937	0	0	0	0	0	0	0	0	0	0	0	0
ASV938	0	6.21929e-05	0	6.21929e-05	0	0	0	0	0	0	0	0
ASV939	0.000539005	0	0	0	0	0	0	0	0	0	0	0
ASV940	0.000497543	0	0	0	0	0	0	0	0	0	0	0
ASV941	0	0	0	0.000124386	0	0	0	0.000186579	0	0	0.000165848	0
ASV942	0	0	0	0	0	0	0	0	0	0	0	0
ASV943	0	0	0	0	0	0	0	0	0	0.000456081	0	0.000145117
ASV944	0	0	0	0.000290234	0	0	0	0.000248772	0	0	0	0
ASV945	0	0	0	0	0	0	0	0.000539005	0	0	0	0
ASV946	0	0	0	0	0	0	0.000331696	0	0	0	0	0
ASV947	0	0	0	0	0	0	8.29239e-05	0	0	0	0	8.29239e-05
ASV948	0	0	0	0	0.000310965	0	8.29239e-05	0	0	0	0	0
ASV949	0	0	0	0	0.000290234	0	4.14619e-05	0	0.000290234	0	0	0
ASV950	0	0	0	0	0	0	0	0	0	0	0	0
ASV951	0	0	0	0	0	0	0	0	0	0	0	0
ASV952	0	0	0	0	0	0	0	0	0	0	0	0
ASV953	0	0	0	0.000124386	0	0	0	0	0	0	0.000145117	0
ASV954	0	0	0	0	0	0	0	0	0	0	0	0
ASV955	0	0	0	0	0	0	0	0	0	0	0	0
ASV956	0.000497543	0	0	0	0	0	0	0	0	0	0	0
ASV957	0	0	0	0	0	0	0	0	0	0	0	0.000165848
ASV958	0	0	0.000248772	0	0	0.000290234	0	0	0	0	0	0
ASV959	0.000414619	0	0	0	0	0	0	0	0	0	4.14619e-05	0
ASV960	0	4.14619e-05	0	0	0	0	0	0.000124386	0	0	0	0
ASV961	0	0	0	0.000228041	0	0	0	8.29239e-05	0.000103655	0	0.000103655	0
ASV962	0	0	0	0	0	0	0.000103655	0	0	0	0	0
ASV963	0	0	0	0	0	0.000559736	0	0	0	0	0	0
ASV964	0	0	0.000228041	0	0	0.000228041	0	0	0	0	0	0
ASV965	0	0	0	0	0	0	0	0	0.000476812	0	0.000103655	8.29239e-05
ASV966	0	0	0	0	0	0	0	0	0	0	0.000165848	0
ASV967	0	0	0.000228041	0	0	0	0	0	0	0	0	0
ASV968	0	0	0.00043535	0	0	0	0	0	0	0	0	0
ASV969	0	0	0	0	0	0	0	0	0	0	0	0
ASV970	0	0	0	0	0	0	0	0	0	0	0	0.000103655
ASV971	0	0	0	0	0	0	0	0	0	0	0	6.21929e-05
ASV972	0	0	0	0	0	0	0	0	0.000290234	8.29239e-05	0.000248772	0
ASV973	0	0	0	0	0	0	0	0	0.000518274	0.000103655	0	0
ASV974	0	0	0	0	0.000248772	0	0	0	0.000331696	0	0	0
ASV975	0.000145117	0	0	0	0	0	8.29239e-05	0	0	8.29239e-05	0	0
ASV976	0	0	0	0	0	0	0.000145117	0	0	0	0	0.00020731
ASV977	0	0	0	0	0	0	0.000290234	0	0	0	0	0
ASV978	0	0	0	0	0	0	0	4.14619e-05	0	0	0	0.000269503
ASV979	4.14619e-05	0	0.000186579	0	0	0	0	0	0	0	0	0
ASV980	0	0	0	0	0	0	0	0	0	0	0	0
ASV981	0	0.000186579	0	0	0	0	0	0	0	0	0	0
ASV982	0	0	0	0	0	0	0	0	0	0	0	0.000518274
ASV983	0	0	0.000103655	0	0	0.000393889	0	0	0	0	0	0
ASV984	0	0	0	4.14619e-05	0.000269503	0	0	0.000186579	0	0	0	0
ASV985	0	0	0	0	0	0	0.000228041	0	0	0	0	0
ASV986	0	0	0	0	0	0	0.000290234	0.000165848	0	0	0	0
ASV987	0	0	0	0	0	0	0.000373158	8.29239e-05	0	0	0	0
ASV988	4.14619e-05	0	0.000186579	0	0	4.14619e-05	0	0	0	0	0	0
ASV989	0	0	0	0	0	0	0	6.21929e-05	0	0	8.29239e-05	0.000373158
ASV990	0	0	0	0	0	0	0	0	0	0	0	0
ASV991	0	0	0	0	0	0	0	0	0	0	0	0
ASV992	0	0	0.000124386	0	0	0	0	0	0	0	0	0
ASV993	0	0	0.000228041	0	0	0	0	0	0	0	0	0
ASV994	0	0	0.000310965	0	0	0	0	0	0	0	0	0
ASV995	0	0.000186579	0	0	0	0	0	0	0	0	0	0
ASV996	0.000456081	0	0	0	0	0	0	0	0	0	0	0
ASV997	0	0	0	0	0	0	0	0	0	0	0	0
ASV998	0	0	0	0	0	0	0	0	0	0	0	0
ASV999	0	0	0	0	0	0	0	0	0	0	0	0
ASV1000	0	0	0	0	0	0	0	0	0	0.000228041	6.21929e-05	0.000228041
ASV1001	0	0	0	0	0	0	0.000145117	0	0	0	0	4.14619e-05
ASV1002	0	0	0	0	0	0	0.00043535	0	0	0	0	0
ASV1003	0	0	0	0	0	0	0	0.000248772	0	0.000228041	0	0
ASV1004	0	0	0.000228041	0	0	6.21929e-05	0	0	0	0	0	0
ASV1005	0	0	0	0	0	0	0	0	0	0	0.000539005	0
ASV1006	0	0	0.000310965	0	0	0	0	0	0	0	0	0.000165848
ASV1007	0	0	0	0	0	0	0	0	0	0	0	0.000539005
ASV1008	0	0	0	0	0	0	0	0	0	0	0	0
ASV1009	0	0	0	0	0	0	8.29239e-05	4.14619e-05	8.29239e-05	0	0	0
ASV1010	0	0	0	0	0	0	0	0	0	0	0	0
ASV1011	0	0.000373158	0	0	0	0	0	0	0	0	0	0
ASV1012	0.000414619	0	0	0	0	0	0	0	0	0	0	0
ASV1013	0	0	0	8.29239e-05	0	0	0	0	0	0	0	0
ASV1014	0	0	0	0	0	0	0	0	0	0	0	0.000518274
ASV1015	0	0	0	0	0	0	0	0	0	0	0	0.000124386
ASV1016	0	0	0	0	0	0	0	0	0	0.000103655	0	0
ASV1017	0	0	0	0	0	0	8.29239e-05	0	0.000165848	0	0.000124386	4.14619e-05
ASV1018	0	0	0	0	0	0	0.000124386	0	0	0	0	0
ASV1019	0	0	0	0	0	0	0.000124386	0	0	0	0	0
ASV1020	0	0	0	0	0	0	0.00020731	0.000145117	0	0.000124386	0	0
ASV1021	0	0	0	0	0	0	0.00020731	0	0	0	0	0
ASV1022	0	0	0	0	2.0731e-05	0	0.000331696	0	0	0	6.21929e-05	0
ASV1023	0	0	0.00020731	0	0	2.0731e-05	0	0	0	0	0.000228041	0
ASV1024	0	0	0	0	0	0	0.00020731	0	0.000103655	0.000103655	0	0
ASV1025	0	0	0	0	6.21929e-05	0.000103655	0.000228041	0	0	0	0	0
ASV1026	0	0	0	0	0	0	0	0	0	0	0	0
ASV1027	0	0	0.00043535	0	0	0	0	0	0	0	0	0
ASV1028	0.000414619	0	0	0	0	0	0	0	0	0	0	0
ASV1029	0.000414619	0	0	0	0	0	0	0	0	0	0	0
ASV1030	0	0.000352427	0	0	0	0	0	0	0	0	0	0
ASV1031	0	0	0	0	0	0	0	0	0	0	0	0
ASV1032	0	0	0.000414619	0	0	0	0	0	0	0	0	0
ASV1033	0	0	0	0	0.00043535	0	0	0	0	0	0	0
ASV1034	0	0	0	0	0	0	0	0	0	0	0	0
ASV1035	0.00043535	0	0	0	0	0	0	0	0	0	0	0
ASV1036	0	0	0	0	0	0	0	0	0	0	0	0
ASV1037	0	0	0	0	0	0	0	0	0	0	0	0
ASV1038	0	0	0	0	0	0	0	0	0	6.21929e-05	0	0
ASV1039	0	0	0.000290234	0	0	0.000165848	0	0	0	0	0	0
ASV1040	0.000165848	0	0	0	0.000103655	0	8.29239e-05	0	0	0	0	0
ASV1041	0	0	0	0.000310965	0	0	0	2.0731e-05	0	0	0	0
ASV1042	0.000124386	0	0	0	0	0	0	0.000310965	0	0	0	0
ASV1043	0	0	0	0	0	0	0	0	0	0.00020731	0	0
ASV1044	0	0	0	0	0	0	0.000103655	0	0	0	0	0
ASV1045	0	0	0	0	0	0	0	0	0	0.000497543	0	0
ASV1046	0	0	0	0	0	0	0	0	0	0	6.21929e-05	0
ASV1047	0	0	0	0	0	0	0	0	0	0	0.000145117	0
ASV1048	0	0	0	0	0	0	0	0	0	0	0	4.14619e-05
ASV1049	0	0	0	0	0	0	0	0	0	0	0	8.29239e-05
ASV1050	0	0	0	0	0	0	0	0	0	0	0	0
ASV1051	0	0	0	0	0	0	0	0	0	0	0	0
ASV1052	0	0	0	0	0	0	0	0	0	0	0	0
ASV1053	0	0	0	0	0	0	0	0	0	0	0	0
ASV1054	0.000393889	0	0	0	0	0	0	0	0	0	0	0
ASV1055	8.29239e-05	0	2.0731e-05	0	0	0	0	0	0	0	0	0
ASV1056	0.000393889	0	0	0	0	0	0	0	0	0	0	0
ASV1057	0.000393889	0	0	0	0	0	0	0	0	0	0	0
ASV1058	0.000393889	0	0	0	0	0	0	0	0	0	0	0
ASV1059	0	0	0	0	0	0	0	0	0	0	0	0
ASV1060	0	0	0	0	0	0	0	0	0	0	0	0
ASV1061	0	0	0	0	0	0	0	0	0	0.000456081	0	0
ASV1062	0	0	0	0	0	0	0	0	0	0	0	0
ASV1063	0	0	0	0	0	0	0	0.000456081	0	0	0	0
ASV1064	0	0	0	0	0	0	0.000103655	0	0	0	0	0.000165848
ASV1065	0	0	0	0	0	0	6.21929e-05	0	0	0.000103655	0	8.29239e-05
ASV1066	0	0	0	0	0	0	0.000145117	0	0	0	0	0
ASV1067	0	0	0	0	0	0	0.000186579	0	0	0	0	0
ASV1068	0	0	0	0	0	0	0	0	0	0	0	8.29239e-05
ASV1069	0	0	0	0	0	0	0	0.000186579	0	0.000269503	0	0
ASV1070	0	0	0	0	0	0	0	0	0.000145117	2.0731e-05	0.00020731	0.000103655
ASV1071	0	0	0	0	0	0	0	0	0	0.000165848	0	8.29239e-05
ASV1072	0	0	0	0	0	0	0	0	0	6.21929e-05	0	0
ASV1073	0	0	0	0	0	0	0	0	0	0	0	0.000103655
ASV1074	0.000373158	0	0	0	0	0	0	0	0	0	0	0
ASV1075	0	0	0	0	0	0	0	0	0	0	0	0
ASV1076	0	0	0.000373158	0	0	0	0	0	0	0	0	0
ASV1077	0.000393889	0	0	0	0	0	0	0	0	0	0	0
ASV1078	0.000373158	0	0	0	0	0	0	0	0	0	0	0
ASV1079	0	0	0	0	0	0	0	0	0	0	0.000476812	0
ASV1080	0	0	0	0	0	0	0	0	0	0	0	0
ASV1081	0	0	0	0	0	0	0.000393889	0	0	0	0	0
ASV1082	0	0	0	0	0	0	0	0	0	0	0.000331696	0
ASV1083	0	0	0	0	0	0	0	0	0.000518274	0	0	0
ASV1084	0	0	0	0	0	0	0	0	0	0	0	0.000103655
ASV1085	0	0	0	0	0	0	0.000414619	0	0	0	0	0
ASV1086	0	4.14619e-05	0	0	0	0	0	0	0	0	0	0
ASV1087	0	0	0	0	0	0	0	0	0	0	0	0
ASV1088	0	0	0	0	0	0	0	0	0	0	0	0
ASV1089	0	0	0	0	0	0	0	0	0	0	0	0
ASV1090	0	0	0	0	0.000414619	0	0	0	0	0	0	0
ASV1091	0	0	0.000373158	0	0	0	0	0	0	0	0	0
ASV1092	0.000352427	0	0	0	0	0	0	0	0	0	0	0
ASV1093	0.000165848	0	0.000145117	0	0	0	0	0	0	0	0	0
ASV1094	0	0.00020731	0	0	0	0	0	0	0	0	0	0
ASV1095	0	0	0.000373158	0	0	0	0	0	0	0	0	0
ASV1096	0	0	0	0	0	0	0	0	0	0	0	0
ASV1097	0	0	0	0	0	0	0	0	0	0	0	6.21929e-05
ASV1098	0	0	0	0.000103655	0	0	0	0.000248772	0	0	4.14619e-05	0
ASV1099	0	0	0	0	0	0	4.14619e-05	0	0	0	0.000373158	0
ASV1100	0	0	0	0	0	0	8.29239e-05	0	0	0	0	0.000124386
ASV1101	0	0	0	0	0	0	0.000373158	4.14619e-05	0	0	0	0
ASV1102	0	0	0.000290234	0	0	0.000103655	0	0	0	0	0	0
ASV1103	0	0	0	0	0	0.000124386	0.000248772	0	0	0	0	0
ASV1104	0	0	0	0	0	0	0	0	0	0	0	4.14619e-05
ASV1105	0.000352427	0	0	0	0	0	0	0	0	0	0	0
ASV1106	0	0	0	0	0	0	0	0	0	0	0	0
ASV1107	0.000352427	0	0	0	0	0	0	0	0	0	0	0
ASV1108	0.000352427	0	0	0	0	0	0	0	0	0	0	0
ASV1109	0.000373158	0	0	0	0	0	0	0	0	0	0	0
ASV1110	0	0	0	0.000228041	0	0	0	0	0	0	0	0
ASV1111	0	0	0	0	0	0	0	0	0	0	0	0
ASV1112	0.000248772	0	0	0	0	0	0	0	0	0	0	0
ASV1113	0	0	0.000352427	0	0	0	0	0	0	0	0	0
ASV1114	0	0	0.000165848	0	0	0	0	0	0	0	0	0
ASV1115	0	0	0	0	0	0	0	0	0	0	0	0
ASV1116	0	0	0	0	0	0	0	0	0	0	0	0
ASV1117	0	0	0	4.14619e-05	0	0	0	0	0	0	0	0
ASV1118	0	0	0	0	0	0	0	0	0	0.000414619	0	0
ASV1119	0	0	0	0	0	0	0	0	0	0	0	0.00043535
ASV1120	0	0	0	0	0	0	8.29239e-05	0	0	4.14619e-05	0	4.14619e-05
ASV1121	0	0	0	0	0	0	0	0	0	0	0	0.000165848
ASV1122	0	0	0	0	0	0.000456081	0	0	0	0	0	0
ASV1123	0	0	0.000228041	0	0	0.000165848	0	0	0	0	0	0
ASV1124	0	0	0	0	6.21929e-05	0	0.000269503	0	0	0	0	0
ASV1125	0	0	0	0	0	0.000103655	0.000269503	0	0	0	0	0
ASV1126	0	0	0	0	0	0	0	0	0.000414619	4.14619e-05	0	0
ASV1127	0	0	0	0	0	0	0	0	0	4.14619e-05	0	0
ASV1128	0	0	0	0	0	0	0	0	0	0	0.00043535	0
ASV1129	0	0	0	0	0	0	0	0	0	0	0	4.14619e-05
ASV1130	0	0	0	0	0	0	0	0	0	0	0	0.000186579
ASV1131	0	0	0.000352427	0	0	0	0	0	0	0	0	0
ASV1132	0	0	0.000290234	0	0	0	0	6.21929e-05	0	0	0	0
ASV1133	0	0	0	0	0	0	0	0	0	0	0	0
ASV1134	0	0	0.000228041	0	0	8.29239e-05	0	0	0	0	0	0
ASV1135	0	0	0	0	0	0	0	0	0	0	0	0
ASV1136	0	0	0	0	0	0	0	0	0	0	0	0
ASV1137	0	0	0	0	0	0	0	0	0	0	0	0
ASV1138	0	0	0	0	0	0	0	0	0	0	0	0
ASV1139	0	0	0.000393889	0	0	0	0	0	0	0	0	0
ASV1140	0	0	0	0	0	0	0	0	0	0	0	0
ASV1141	0	0.000165848	0	0	0	0	0	0	0	0	0	0
ASV1142	0	0	0	0	0	0	0	0	0.000456081	0	0	0
ASV1143	0	0	0	0	0	0	0	0	0	0	0	0
ASV1144	0	0	6.21929e-05	0	0	0.000331696	0	0	0	0	0	0
ASV1145	0	0	0.000186579	0	0	0.000186579	0	0	0	0	0	0
ASV1146	0	0	0	0	0	0	8.29239e-05	0	0	0	0	0
ASV1147	0	0	0	0	0	0.000124386	0.000103655	0	0	0	0.000103655	0
ASV1148	0	0	0	0	0	0	0	0	0	0	0	0
ASV1149	0	0	0	0	0	0	0	0	0	0	0	0
ASV1150	0	0	0	0	0	0	0	0	0	0	0	0
ASV1151	0	0	0.000228041	0	0	0	0	0	0	0	0	0
ASV1152	0.000310965	0	0	0	0	0	0	0	0	0	0	0
ASV1153	0	0.000145117	0	0	0	0	0	0	0	0	0	0
ASV1154	0.000352427	0	0	0	0	0	0	0	0	0	0	0
ASV1155	0	0	0.000331696	0	0	0	0	0	0	0	0	0
ASV1156	0	0	0.000352427	0	0	0	0	0	0	0	0	0
ASV1157	0	0	0.000310965	0	0	0	0	0	0	0	0	0
ASV1158	0	0	0	0	0	0	0	0	0	0	0	0
ASV1159	0	0	0.000352427	0	0	0	0	0	0	0	0	0
ASV1160	0	0	0.000145117	0	0	0	0	0	0	0	0	0
ASV1161	0	0	0.000352427	0	0	0	0	0	0	0	0	0
ASV1162	0	0	0	0	0.000352427	0	0	0	0	0	0	0
ASV1163	0	0	0	0	0	0	0	0	0	0	0	0
ASV1164	0	0	0	0	0	0	0	0	0	0	0	0
ASV1165	0.000373158	0	0	0	0	0	0	0	0	0	0	0
ASV1166	0.000373158	0	0	0	0	0	0	0	0	0	0	0
ASV1167	0	0	0	0	0	0	0	0	0	0	0	0.000124386
ASV1168	0	0	0	0	0	0	0	0	0	0	0	0
ASV1169	0	0	0	0	0	0	0	0	0	0	0	0.000393889
ASV1170	0	0	0	0	0	0.000124386	0	0.000145117	0	0	0	0
ASV1171	0	0	0	0	4.14619e-05	0	0.000103655	0	0	8.29239e-05	0.000103655	0
ASV1172	0	0	0	0	0	0	0.000352427	0	0	0	0	0
ASV1173	0	0	0	0	0	0	0	0	0	0	0	0
ASV1174	0.000124386	0	0	0	0	0	0	0	0.000165848	8.29239e-05	2.0731e-05	0
ASV1175	0	0	0	0	0	0	0	0	0.000310965	0	0	0.000124386
ASV1176	0	0	0	0	0.000186579	0	0	0	0.000145117	0	0	0
ASV1177	0	0	0	0	0	0	0	0	0	0.000103655	0	0
ASV1178	0	0	0	0	4.14619e-05	0	0	0.000145117	0.000145117	0	0.000103655	0
ASV1179	0	0	0	0	0	0	0	0	0	0	0	0.000290234
ASV1180	0	0	0	0	0	0	0	0	0	0	0	0
ASV1181	0	0	0	0	0	0	0	0	0	0	0	0
ASV1182	0	0	0	0	0	0	0	0	0	0	0	0
ASV1183	0	0	0	0	0	0	0	0	0	0	0	0
ASV1184	0	0	0	0	0	0	0	0	0	0	0	0
ASV1185	0	0	0	0	0	0	0	0	0	0	0	6.21929e-05
ASV1186	0	0	0	0	0	0	0	0	0	0	0	0
ASV1187	0	0	0	0	0	0	0	0	0	0	0	0
ASV1188	0	0	0	0	0	0	0	0	0	0	0	0
ASV1189	0.000103655	0	0.000103655	0	0	0	0	0	0	0	0	0
ASV1190	0	0.000269503	0	0	0	0	0	0	0	0	0	0
ASV1191	0	0	0	0	0.000310965	0	0	0	0	0	0	0
ASV1192	0	0	0.000310965	0	0	0	0	0	0	0	0	0
ASV1193	0	0	0.000310965	0	0	0	0	0	0	0	0	0
ASV1194	0	0	0	0	0	0	0	0	0	0	0	0
ASV1195	0	0	0	0	0	0	0	0	0	0	0	0
ASV1196	0	0	0.000186579	0	0	0	0	0	0	0	0	0
ASV1197	0	0	0	0	0	0	0	0	0	0	0	0
ASV1198	0	0	0	0	0	0	0	0	0	0	0	0
ASV1199	0	0	0	0	0	0	0	0.000352427	0	0	0	0
ASV1200	0	0	0	0	6.21929e-05	0	0	0	0	0	0	0
ASV1201	0	0	0	0	0	0	6.21929e-05	0	0	0	0	0
ASV1202	0	0	0.000269503	0	0	6.21929e-05	0	0	0	0	0	0
ASV1203	0	0	0.000165848	0	0	0.000165848	0	0	0	0	0	0
ASV1204	0	0	0	0	0	4.14619e-05	0.000228041	0	0	0	0	0
ASV1205	0	0	0	0	0	0.000103655	0	0	0	0	0	0
ASV1206	0	0	0	0	0	0	0.000352427	0	0	0	0	0
ASV1207	8.29239e-05	0	0	0	0	0	0.000228041	0	0	0	0	0
ASV1208	0.000145117	0	0	0	0	2.0731e-05	0	0.000145117	0	0	0	0
ASV1209	0	0	0	0	0	0	0.000103655	0	0	0	0	0
ASV1210	0	0	0	0	0	0	0	0	0	0	0	0
ASV1211	0	0	0	0	0	0	0	0	0.000165848	0	8.29239e-05	8.29239e-05
ASV1212	0	0	0	0	0	0	0	0	0	0	0	0
ASV1213	0	0	0	0	0	0	0	0	0	0	0	0
ASV1214	0	0	0	0	0	0	0	0	0	0	0	0
ASV1215	0	0	0	0	0	0	0	0	0	0	0	0
ASV1216	0.000290234	0	0	0	0	0	0	0	0	0	0	0
ASV1217	0	0	0	0	0	0	0	0	0	0	0	0
ASV1218	0	0	0	0	0	0	0	0	0	0	0	0
ASV1219	0	0.000145117	0	0	0	0	0	0	0	0	0	0
ASV1220	0	0	0	0	0	0	0	0	0	0	0	0
ASV1221	0.00020731	0	4.14619e-05	0	0	0	0	0	0	0	0	0
ASV1222	0.000290234	0	0	0	0	0	0	0	0	0	0	0
ASV1223	0.000248772	0	0	0	0.000103655	0	0	0	0	0	0	0
ASV1224	0	0	0	0	0	0	0	0	0	0	0	0
ASV1225	0	0.000269503	0	0	0	0	0	0	0	0	0	0
ASV1226	0	0	0.000290234	0	0	0	0	0	0	0	0	0
ASV1227	0	0	0	0.000269503	0	0	0	0	0	0	0	0
ASV1228	0	0	0	0.000269503	0	0	0	0	0	0	0	0
ASV1229	0	0	0	0	0	0	0	0	0	0	0	0
ASV1230	0	0	0.000331696	0	0	0	0	0	0	0	0	0
ASV1231	0	0	0	0	0	0	0	0	0	0	0	0
ASV1232	0	0	0	0	0	0	0	0	0	0	0	0
ASV1233	0	0	0	0	0	0	0.000186579	0.000103655	0	0	0	0
ASV1234	0	0	0.000248772	0	0	4.14619e-05	0	0	0	0	0	0
ASV1235	0	0	0.000228041	0	0	0	0	0	0	0	0	0
ASV1236	0	0	0	0	0	0	0.000290234	0	0	0	6.21929e-05	0
ASV1237	0	0	0	0	0	0	0.000331696	0	0	0	0	0
ASV1238	0	0	0	0	0	0	0.000310965	0	0	0	0	0
ASV1239	0	0	0	0	0	0	0.000331696	0	0	0	0	0
ASV1240	0	0	0	0	0	0	0.000145117	0	0	0	0	0
ASV1241	0	0	0.000103655	0	0	6.21929e-05	0	0.000165848	0	0	0	0
ASV1242	0	0	0	0	0	0	0	0.000124386	0.000165848	0	0	0
ASV1243	0	0	0	0	0	0	0	0.000290234	0	0	0.000124386	0
ASV1244	0	0	0	0	0.000124386	0	0	0	0.000228041	0	0	0
ASV1245	0	0	0	0	0	0	0	0	0	4.14619e-05	0	0
ASV1246	0	0	0	0	0	0	0	0	0	0	0.000165848	0.000186579
ASV1247	0	0	0	0	0	0	0	0	0	0	0	6.21929e-05
ASV1248	0	0	0	0	0	0	0	0	0	0	0	8.29239e-05
ASV1249	6.21929e-05	4.14619e-05	0	0	0	0	0	0.000145117	0	0	0	0
ASV1250	0	0	0.000290234	0	0	0	0	0	0	0	0	0
ASV1251	0.000310965	0	0	0	0	0	0	0	0	0	0	0
ASV1252	0.000290234	0	0	0	0	0	0	0	0	0	0	0
ASV1253	0	0.000103655	0	0	0	0	0	0	0	0	0	0
ASV1254	0	0	0.000290234	0	0	0	0	0	0	0	0	0
ASV1255	0	0	0.000331696	0	0	0	0	0	0	0	0	0
ASV1256	0	0	0	0	0	0	0	0	0	0	0	0
ASV1257	0	0	0	0	0.000290234	0	0	0	0	0	0	0
ASV1258	0	0	0	0	0	0	0	0	0	0	0	0
ASV1259	0.000310965	0	0	0	0	0	0	0	0	0	0	0
ASV1260	0	0	0	0	0	0	0	0	0	0	0	0
ASV1261	0	0	0	0	0	0	0	0	0	0	0	0
ASV1262	0	0	0	0	0	0	0	0	0	0	0	0
ASV1263	0	0	0	0	0	0	0	0	0	0	0	0
ASV1264	0.000290234	0	0	0	0	0	0	0	0	0	0	0
ASV1265	0	0	0	0	0	0	0	0	0	0.000103655	0	0
ASV1266	0	0	0	0	0	0	0	0	0	0	0	0
ASV1267	0	0	0	0	0	0	0	0	0	0.000186579	0.000145117	0
ASV1268	4.14619e-05	0	0	0	0	0	0.000248772	0	0	0	0	0
ASV1269	0	0	0	0	0	0	0	0	0	0	0	0
ASV1270	0	0	0	0	0	0	0.000165848	0	0	0	0	0
ASV1271	0	0	0	2.0731e-05	0	0	0.000248772	0	0	0	0	0
ASV1272	0	0	0	0	0	0	0	6.21929e-05	0	0	0	0
ASV1273	4.14619e-05	6.21929e-05	0	0	0.000103655	0	0	0	0.000103655	0	0	0
ASV1274	0	0	0	0	0	0	0	0	0.000373158	0	0	0
ASV1275	0	0	0	0	0	0.000103655	0	0.000186579	0	0	0	0
ASV1276	0	0	0	0	0	0	0	0	0	6.21929e-05	0	0
ASV1277	0	0	0	0	0	0	0	0	0	0	0	0.000331696
ASV1278	0	0	0	0	0	0	0	0	0	0	0	4.14619e-05
ASV1279	0	0.000103655	0	0	0	0	0	0	0	0	0	0
ASV1280	0	4.14619e-05	0	0	0	0	0	0	0	0	0	0
ASV1281	0	0	0	0	0	0	0	0	0	0	0	0
ASV1282	0	0	0	0	0	0	0	0	0	6.21929e-05	0	0
ASV1283	0	0	0	0	0	0	0	0	0	0	0	0
ASV1284	0	0	0.000248772	0	0	0	0	0	0	0	0	0
ASV1285	0.000248772	0	0	0	0	0	0	0	0	0	0	0
ASV1286	0.000248772	0	0	0	0	0	0	0	0	0	0	0
ASV1287	0.000269503	0	0	0	0	0	0	0	0	0	0	0
ASV1288	0.000310965	0	0	0	0	0	0	0	0	0	0	0
ASV1289	0	0.000103655	0.000186579	0	0	0	0	0	0	0	0	0
ASV1290	0	0	0	0	0	0	0	0	0	0	0	0
ASV1291	0	0	0	0	0	0	0	0	0	0	0	0
ASV1292	0	0	0	0	0	0	0	0	0	0	0	0
ASV1293	0	0	0	0	0	0	0	0	0	0	0	0
ASV1294	0	0	0	0	0	0	0	0	0	0	0	0
ASV1295	0	0	6.21929e-05	0	0	0	0	0	0	0	0	0
ASV1296	0	0	0	0	0	0	0	0	0	0	0	0
ASV1297	0.000269503	0	0	0	0	0	0	0	0	0	0	0
ASV1298	0.000269503	0	0	0	0	0	0	0	0	0	0	0
ASV1299	0	0	0	0	0	0	0	0	0	0	0	0
ASV1300	0	0	0	0	0	0	0	0	0	0.000290234	0	0
ASV1301	0	0	0	0	0	0	0	0	0	0	0	0
ASV1302	0	0	0.000103655	0	0	0.000165848	0	0	0	0	0	0
ASV1303	0	0	0	0	0	0	0.000103655	0	0	0.000103655	0	0
ASV1304	0	0	0	0	2.0731e-05	0.000165848	0	0	0.000124386	0	0	0
ASV1305	0	0	0	0	0	0	0	4.14619e-05	0	0	0	0
ASV1306	0	0	0	0	0	0	0	0.000310965	0	0	0	0
ASV1307	0	0	0	0	0	0	0	0	0	0.000269503	0	0
ASV1308	0	0	0	0	0	0	6.21929e-05	0	0	0	0	0
ASV1309	0	0	0	0	0	0	0	0	0	0	4.14619e-05	0
ASV1310	0	0	0.000228041	0	0	0	0	0	0	0	0	0
ASV1311	0	0	0	0	0	0	0	0	0	0	0	0
ASV1312	0	0	0	0	0	0	0	0	0	0	0	0
ASV1313	0	0	0	0	0	0	0	0	0	0	0	0
ASV1314	0	0	0	0	0	0	0	0	0	0	0	4.14619e-05
ASV1315	0	0	0	0	0	0	0	0	0	0	0	0
ASV1316	0.000248772	0	0	0	0	0	0	0	0	0	0	0
ASV1317	0	0	0.000248772	0	0	0	0	0	0	0	0	0
ASV1318	0	0	0.000248772	0	0	0	0	0	0	0	0	0
ASV1319	0.000248772	0	0	0	0	0	0	0	0	0	0	0
ASV1320	0.000165848	0	0.000103655	0	0	0	0	0	0	0	0	0
ASV1321	0.000248772	0	0	0	0	0	0	0	0	0	0	0
ASV1322	0.000248772	0	0	0	0	0	0	0	0	0	0	0
ASV1323	0.000248772	0	0	0	0	0	0	0	0	0	0	0
ASV1324	0	0	0	0	0	0	0	0	0	0	0	0
ASV1325	0	0	0	8.29239e-05	0	0	0	0	0	0	0	0
ASV1326	0	0	0.000248772	0	0	0	0	0	0	0	0	0
ASV1327	0	0	0	0	0	0	0	0	0	0	0	0
ASV1328	0	0	0.000248772	0	0	0	0	0	0	0	0	0
ASV1329	0	0	0.000248772	0	0	0	0	0	0	0	0	0
ASV1330	0	0	0.000248772	0	0	0	0	0	0	0	0	0
ASV1331	0	0	0	0.000228041	0	0	0	0	0	0	0	0
ASV1332	0	0	0	0	0.000248772	0	0	0	0	0	0	0
ASV1333	0	0	0	0	0	0	0	0	0	0	0	0
ASV1334	0	0	0	0	0	0	0	0	0	0	0	0
ASV1335	0	0	0	0	0	0	0	0	0	0	0	0
ASV1336	0	0	0	0	0	0	0	0	0	0	0	0
ASV1337	0	6.21929e-05	0	0	0	0	0	0	0	0	0	0
ASV1338	0	0	0	0	0	0	0	0	0	0	0	0
ASV1339	0	0	0	0	0	0	0	0	0	0	0	0
ASV1340	0	0	0	0	0	0	0	0	0	0	0	0
ASV1341	0	0	0	0	0	0	0	0	0	0	0	0
ASV1342	0	0	0	0	0	0	0	0.000269503	0	0	0	0
ASV1343	0	0	0	0	0	0.000290234	0	0	0	0	0	0
ASV1344	0	0	0	0	0	8.29239e-05	0	0	6.21929e-05	0.000103655	0	0
ASV1345	0	0	0	0	0	0.000269503	0	0	0	0	0	0
ASV1346	0	0	0	0	0	0.000269503	0	0	0	0	0	0
ASV1347	0	0	0	0	0	0.000269503	0	0	0	0	0	0
ASV1348	0	0	0	0	0	4.14619e-05	0	0	0	0	0	0
ASV1349	0	0	0	0	0	0	0.000186579	0	0	0	0	8.29239e-05
ASV1350	0	0	0	0	0	0	0.000269503	0	0	0	0	0
ASV1351	0	0	0	0	0	0	0.000165848	0	0	0	0	0
ASV1352	0	0	0	0	0	0	0.000269503	0	0	0	0	0
ASV1353	0	0	0	0	8.29239e-05	0	0.000165848	0	0	0	0	0
ASV1354	0	0	0	0	0	0	4.14619e-05	0	0	0	0	0.000124386
ASV1355	0	0	0	2.0731e-05	0	0	0	0.000165848	0	0	0	6.21929e-05
ASV1356	0	0	0	0	0	0	0	0	0.000331696	0	0	0
ASV1357	0	0	0	6.21929e-05	0	0	0	0.00020731	0	0	0	0
ASV1358	0	0	0	0	0	0	0	0	0	0	0	0
ASV1359	0	0	0	0	0	0	0	0	0	0	0	8.29239e-05
ASV1360	0	0	0	0	0	0	0	0	0	0.000103655	0	0
ASV1361	0	0	0	0	0	0	0	0	0	0.000165848	0	0
ASV1362	0	0	0	0	0	0	0	0	0	0	0	0
ASV1363	0	0	0	0.000103655	0	0	0	0.000124386	0	0	0	0
ASV1364	0	0	0	8.29239e-05	0	0	0	0.000165848	0	0	0	0
ASV1365	0	0	0	0	0	0	0	0.000145117	0	6.21929e-05	0	0
ASV1366	0	0	0	0	0	0	0	0.000269503	0	0	0	0
ASV1367	0	0	0	0	0	0	0	0	0	0	0	0
ASV1368	0	0	0.000124386	0	0	0	0	0	0	0	0	0
ASV1369	0	0	0	0	0	0	0	0	0	0	0	0
ASV1370	0	0	0	0	0	0	0	0	0	0	0	0
ASV1371	0	0	0	0	0	0	0	0	0	0	0	0
ASV1372	0.000228041	0	0	0	0	0	0	0	0	0	0	0
ASV1373	0.000228041	0	0	0	0	0	0	0	0	0	0	0
ASV1374	0	0	0	0	0	0	0	0	0	0	0	0
ASV1375	0	0	0	0.00020731	0	0	0	0	0	0	0	0
ASV1376	0	0	0	0	0	0	0	0	0	0	0	0
ASV1377	0	0	0	0	0	0	0	0	0	0	0	0
ASV1378	0	0	0	0	0	0	0	0	0	0	0	0
ASV1379	0	0	0	0	0	0	0	0	0	0	0	0
ASV1380	0	0.000124386	0	0	0	0	0	0	0	0	0	0
ASV1381	0	0	0	0	0	0	0	0	0	0	0	0.000290234
ASV1382	0	0	0	0	0	0	0	0	0	0	0	4.14619e-05
ASV1383	0	0	0	0	0	0	0	0	0.000310965	0	0	0
ASV1384	0	0	0	0	0	0.000290234	0	0	0	0	0	0
ASV1385	0	0	0.00020731	0	0	2.0731e-05	0	0	0	0	0	0
ASV1386	0	0	0	0	4.14619e-05	0	0.000186579	0	0	0	0	0
ASV1387	0	0	0	0	0	0	0.000145117	0	0	0	0	0
ASV1388	0	0	0	0	0	0	0	8.29239e-05	0	0	0	2.0731e-05
ASV1389	0	0	0	0	0	0	0	0.000269503	0	0	0	0
ASV1390	4.14619e-05	0	0	0	0	0	8.29239e-05	0	0	0	0	0
ASV1391	0	0	0	0	0	0	0	0	0.000310965	0	0	0
ASV1392	0	0	0	0	0	0	0	0	0	0.000165848	0	0
ASV1393	0	0	0	0	0	0	0	0	0	0.000248772	0	0
ASV1394	0	0	0	0	0	0	0	0	0	0.000248772	0	0
ASV1395	0	0	0	0	0	0	0	0	0	0	0.000269503	0
ASV1396	0	0	0	0	0	0	0	0	0	0.000290234	0	0
ASV1397	0	0	0	0	0	0	0	0	0	0.000103655	0	0
ASV1398	0	0	0	0	0	0	0	0	0	0	0	0
ASV1399	0	0	0	0	0	0	0	0	0	0	0	0
ASV1400	0	0	0	0	0	0	0	0	0	0	0	0
ASV1401	0.00020731	0	0	0	0	0	0	0	0	0	0	0
ASV1402	0	6.21929e-05	0	0	0	0	0	0	0	0	0	0
ASV1403	0	0	0.00020731	0	0	0	0	0	0	0	0	0
ASV1404	0	0	0.000248772	0	0	0	0	0	0	0	0	0
ASV1405	0	0	0.000165848	0	0	0	0	0	0	0	0	0
ASV1406	0	0	0.00020731	0	0	0	0	0	0	0	0	0
ASV1407	0	0	0	0	0	0	0	0	0	0	0	0
ASV1408	0	0	0	0	0	0	0	0	0	0	0	0
ASV1409	0	0	0	0	0	0	0	0	0	0	0	0
ASV1410	0	0	0	0	0	0	0	0	0	0	0	0
ASV1411	0	0	0	0	0	0	0	0	0	0	0	0
ASV1412	0	0	0	0	0	0	0	0	0	0	0	0
ASV1413	0	0	0	0	0	0	0	0	0	0	0	0
ASV1414	0	0	0	0	0	0	0	0	0	0	0	0
ASV1415	0	0	0	0	0	0	0	0	0	0	0	0
ASV1416	0	0	0	0	0	0	0	0	0	0	0	0
ASV1417	0	0	0	0	0	0	0	0	0	0	0	0
ASV1418	0	0	0	0	0	0	0	0	0	0	0	0
ASV1419	0.00020731	0	0	0	0	0	0	0	0	0	0	0
ASV1420	0	0	0	0	0	0	0	0	0	0	0	0
ASV1421	0	0	0	0	0	0	0	0	0	0.000248772	0	0
ASV1422	0	0	0	0	0	0.000269503	0	0	0	0	0	0
ASV1423	0	0	0	0	0	0.000228041	0	0	0	0	0	0
ASV1424	0	0	0	0	0	0	0	0	0	0	0	0
ASV1425	0	0	0	0	0	0	0.000124386	0	0	0	0	0
ASV1426	0	0	0	8.29239e-05	0	0	0.000145117	0	0	0	0	0
ASV1427	0	0	0	0	0	0	0.000228041	0	0	0	0	0
ASV1428	0	0	0	0	0	0	0.000228041	0	0	0	0	0
ASV1429	0	0	0	0	0	0	0	8.29239e-05	0.00020731	0	0	0
ASV1430	0	0	0	0.000124386	0	0	0	8.29239e-05	0	0	0	0
ASV1431	0	0	0	0	0	0	0	0	0.000352427	0	0	0
ASV1432	0	0	0	0	0	0	4.14619e-05	0	0	0	0.000145117	0
ASV1433	0	0	0	0	0	0	0	0	0	4.14619e-05	0.000228041	0
ASV1434	0	0	0	0	0	0	0	0	0	0	0	0.000124386
ASV1435	0	0	0	0	0	0	0	0	0	0	0	2.0731e-05
ASV1436	0	0	0	0	0	0	0	0	0	0	0	0.000269503
ASV1437	0	0	0	4.14619e-05	0	0	0	0	0	0	0	0
ASV1438	0	0	0.00020731	0	0	6.21929e-05	0	0	0	0	0	0
ASV1439	0	0	0	0	0	0	0	0	0	0	0	0
ASV1440	0	0	0	0	0	0	0	0	0	0	0	0
ASV1441	0	0	0	0	0	0	0	0	0	0.000248772	0	0
ASV1442	0	0	0	0	0	0	0	0	0	0	0	0
ASV1443	0.000186579	0	0	0	0	0	0	0	0	0	0	0
ASV1444	0	0	0	0	0.000145117	0	0	0	0	0	0	0
ASV1445	0	0	0.000186579	0	0	0	0	0	0	0	0	0
ASV1446	0	0	0.00020731	0	0	0	0	0	0	0	0	0
ASV1447	0	0	0.00020731	0	0	0	0	0	0	0	0	0
ASV1448	0.000228041	0	0	0	0	0	0	0	0	0	0	0
ASV1449	0.00020731	0	0	0	0	0	0	0	0	0	0	0
ASV1450	0.000186579	0	0	0	0	0	0	0	0	0	0	0
ASV1451	0.000186579	0	0	0	0	0	0	0	0	0	0	0
ASV1452	0	0	0	0	0	0	0	0	0	0	0	0
ASV1453	0	0	0	0	0	0	0	0	0	0	0	0
ASV1454	0	0	8.29239e-05	0	0	0	0	0	0	0	0	0
ASV1455	0	0	0	0	0	0	0	0	0	0	0	0
ASV1456	0	0	0	0	0	0	0	0	0	0	0	0
ASV1457	0	0	0	0	0	0	0	0	0	0	0	0
ASV1458	0	0	0	0	0	0	0	0	0	0	0	0
ASV1459	0	0	0	0	0	0	0	0	0	0	0	0
ASV1460	0	0	0	0	0	0	0	0	0	0	0	0
ASV1461	0	0	0	0	0	0	0	0	0	0	0	0
ASV1462	0	0	0	0	0	0	0	0	0	0	0	0
ASV1463	0	0	0	0	0	0	0	0	0	0	0	0
ASV1464	4.14619e-05	0	0	0	0	0	0	0	0	0	0	0
ASV1465	0	0	0	0	0	0	0	0	0	0	0	0
ASV1466	0	0	0	0	0	0	0	0	0	0	0	0
ASV1467	0.000186579	0	0	0	0	0	0	0	0	0	0	0
ASV1468	0	0	0	0	0	0	0	0	0	0	0	0
ASV1469	0	0	0	0	0	0	0	0	0.000290234	0	0	0
ASV1470	0	0	0	0	0	8.29239e-05	4.14619e-05	8.29239e-05	0	0	0	0
ASV1471	0	0	0	0	0	0	6.21929e-05	0	0.000165848	0	0	0
ASV1472	0	0	0	0	0	0	0	0	0	0	0	0
ASV1473	0	0	0	0	0	0	8.29239e-05	2.0731e-05	4.14619e-05	0	0	0
ASV1474	0	0	0	0	0	0	6.21929e-05	0	0	4.14619e-05	0	0
ASV1475	0	0	0	0	0	0	0.00020731	0	0	0	0	0
ASV1476	0	0	0	0	0	0	0.00020731	0	0	0	0	0
ASV1477	0	0	0	0	0	0	0.000228041	0	0	0	0	0
ASV1478	0	6.21929e-05	0	0	0	0	0	0.000145117	0	0	0	0
ASV1479	0	0	0	0	0	0	0	0.000124386	0	0	0	0
ASV1480	0	0	0	0	0	0	0	2.0731e-05	0	0	0.000186579	0
ASV1481	0	2.0731e-05	0	0	0	0	0	2.0731e-05	8.29239e-05	0	0	0
ASV1482	0	0	0	0	0	0	6.21929e-05	0	0	0	0.000145117	0
ASV1483	0	0	0	0	0	0	0	0	0.000248772	0	0	0
ASV1484	0	0	0	0	0	0	0	0	0	0	0	0
ASV1485	0	0	0	0	0	0	0	0	0	0	0	0
ASV1486	0	0	0	0	0	0	0	0	0	0	0.000228041	0
ASV1487	0	0	0	0	0	0	0	0	0	0	0	0
ASV1488	0	0	0	0	0	0	0	0	0	0	0	0
ASV1489	0	0	0	0	0	0	0	0	0	0	0	0
ASV1490	0	0	0	0	0	0	0	0	0	0	0	0
ASV1491	0	0	0	0	0	0	0	0	0	0	0	0
ASV1492	0	0	0	0	0	0	0	0	0	0	0	0
ASV1493	0	0	0	0	0	0	0	0	0	0	0.000186579	4.14619e-05
ASV1494	0	0	0	0	0	0	0	0	0	0	0.000269503	0
ASV1495	0	0	0.000186579	0	0	0	0	0	0	0	0	0
ASV1496	0	0	0.000186579	0	0	0	0	0	0	0	0	0
ASV1497	0	0	0.000228041	0	0	0	0	0	0	0	0	0
ASV1498	0	0	0.000186579	0	0	0	0	0	0	0	0	0
ASV1499	0.000165848	0	0	0	0	0	0	0	0	0	0	0
ASV1500	0	0	0.000186579	0	0	0	0	0	0	0	0	0
ASV1501	0	0	0.000186579	0	0	0	0	0	0	0	0	0
ASV1502	0	0	0.000186579	0	0	0	0	0	0	0	0	0
ASV1503	0	0	0.000186579	0	0	0	0	0	0	0	0	0
ASV1504	0	8.29239e-05	0	0	0	0	0	0	0	0	0	0
ASV1505	0.00020731	0	0	0	0	0	0	0	0	0	0	0
ASV1506	0.000186579	0	0	0	0	0	0	0	0	0	0	0
ASV1507	0	0	0.000186579	0	0	0	0	0	0	0	0	0
ASV1508	0	0	0	0	0	0	0	0	0	0	0	0
ASV1509	0	0	0	0	0	0	0	0	0	0	0	0
ASV1510	0	0	0	0	0	0	0	0	0	0	0	0
ASV1511	0	0	0	0	0	0	0	0	0	0	0	0
ASV1512	0	0	0	0	0	0	0	0	0	0	0	0
ASV1513	0	0	0	0	0	0	0	0	0	0	0	0
ASV1514	0	0	0	0	0	0	0	0	0	0	0	0
ASV1515	0	0	0	0	0	0	0	0	0	0	0	0
ASV1516	0	0	0	0	0	0	0	0	0	0	0	0
ASV1517	0	0	0	0	0	0	0	0	0	0	0	0
ASV1518	0	0	0	0	0	0	0	0	0	0	0	0
ASV1519	0	0	0	0	0	0	0	0	0	0	0	0
ASV1520	0.000165848	0	0	0	0	0	0	0	0	0	0	0
ASV1521	0.00020731	0	0	0	0	0	0	0	0	0	0	0
ASV1522	0	0	0	0	0	0	0	0	0	0.000103655	0	0
ASV1523	0.000165848	0	0	0	0	0	0	0	0	0	0	0
ASV1524	0	0	0	0	0	0	0	0	0	0	0	0.000145117
ASV1525	0.000165848	0	0	0	0	0	0	0	0	0	0	0
ASV1526	0	0	0	0	0	0.00020731	0	0	0	0	0	0
ASV1527	0	0	0	0	0	0	8.29239e-05	0	0	0	0	0
ASV1528	0	0	0	0	0	0	6.21929e-05	0	0	0	0	8.29239e-05
ASV1529	0	0	0	0	0	0	4.14619e-05	0	0	0	2.0731e-05	0
ASV1530	0	0	0	0	0	0	0	0.000124386	0.000103655	0	0	0
ASV1531	0	0	0	0	0	0	0	0.000186579	0	0	0	0
ASV1532	0	0	0	0	0	0	0	0	0.000248772	0	0	0
ASV1533	0	0	0	0	0	0	0	0	0.000248772	0	0	0
ASV1534	0	0	0	0	0	0	0	0	0.000248772	0	0	0
ASV1535	0	0	0	0	0	0	0	0	0	0.00020731	0	0
ASV1536	0	0	0	0	0	0	0	0	0	0.00020731	0	0
ASV1537	0	0	0	0	0	0	0	0	0	0	0.000165848	0
ASV1538	0	0	0	0	0	0	0	0	0.000248772	0	0	0
ASV1539	0	0	0	0	0	0	0	0	0	0	0	0.000165848
ASV1540	0	0	0	0	0	0	0	0	0	0	0	0
ASV1541	0	0	0	0	0	0	0	0	0	0	0	0
ASV1542	0	0	4.14619e-05	0	6.21929e-05	0	0	0	0	0	0	2.0731e-05
ASV1543	0	0	8.29239e-05	0	0	0	0	0	0	0	0	0
ASV1544	0	0	0	0	0	0	0	0	0	0	0	0
ASV1545	0	0	0	0	0	0	0	0	0	0	0	0
ASV1546	0	0	0	0	0	0	0	0	0	0	0	0
ASV1547	0	0	0	0	0	0	0	0	0	0	0	0
ASV1548	0	0	0	0	0	0	0	0	0	0	0	0
ASV1549	0	0	0	0	0	0	0	0	0	0	0	0
ASV1550	0	0	0	0	0.000124386	0	0	0	0	0	0	2.0731e-05
ASV1551	0	0	0	0	0	0	0	0	0	0	0	0.000248772
ASV1552	0	0	0	0	0	0	0	0	0	0	0	0.000248772
ASV1553	0.000186579	0	0	0	0	0	0	0	0	0	0	0
ASV1554	0	0	0.000165848	0	0	0	0	0	0	0	0	0
ASV1555	0	0	0.000124386	0	0	0	0	0	0	0	0	0
ASV1556	0	0.000145117	0	0	0	0	0	0	0	0	0	0
ASV1557	0	6.21929e-05	0	0	0	0	0	0	0	0	0	0
ASV1558	0	0.000145117	0	0	0	0	0	0	0	0	0	0
ASV1559	0.000124386	0	0	0	0	0	0	0	0	0	0	0
ASV1560	0.000165848	0	0	0	0	0	0	0	0	0	0	0
ASV1561	0.000165848	0	0	0	0	0	0	0	0	0	0	0
ASV1562	0.000165848	0	0	0	0	0	0	0	0	0	0	0
ASV1563	0.000165848	0	0	0	0	0	0	0	0	0	0	0
ASV1564	0.000165848	0	0	0	0	0	0	0	0	0	0	0
ASV1565	0.000165848	0	0	0	0	0	0	0	0	0	0	0
ASV1566	0	0	0.000165848	0	0	0	0	0	0	0	0	0
ASV1567	0	0	0.000165848	0	0	0	0	0	0	0	0	0
ASV1568	0	0	0	0	0	0	0	0	0	0	0	0
ASV1569	0	0	0.000124386	0	0	0	0	0	0	0	0	0
ASV1570	0	0	8.29239e-05	0	0	0	0	0	0	0	0	0
ASV1571	0	0	0.000186579	0	0	0	0	0	0	0	0	0
ASV1572	0	0	0	0.000145117	0	0	0	0	0	0	0	0
ASV1573	0	0	0	0	0	0	0	0	0	0	0	0
ASV1574	0	0	0	0	0	0	0	0	0	0	0	0
ASV1575	0	0	0	0	0	0	0	0	0	0	0	0
ASV1576	0	0	0	0	0	0	0	0	0	0	0	0
ASV1577	0	0	0	0	0	0	0	0	0	0	0	0
ASV1578	0	0	0	0	0	0	0	0	0	0	0	0
ASV1579	0	0	0	0	0	0	0	0	0	0	0	0
ASV1580	0	0	0	0	0	0	0	0	0	0	0	0
ASV1581	0	0	0	0	0	0	0	0	0	0	0	0
ASV1582	0	0	0	0	0	0	0	0	0	0	0	0
ASV1583	0.000165848	0	0	0	0	0	0	0	0	0	0	0
ASV1584	0.000186579	0	0	0	0	0	0	0	0	0	0	0
ASV1585	0	0	0	0	0	0	0	0	0	0	0.00020731	0
ASV1586	0.000165848	0	0	0	0	0	0	0	0	0	0	0
ASV1587	0	0	0	0	0	0	0	0	0	0.000186579	0	0
ASV1588	0	0	0	0	0	0	0	0	0	0.000186579	0	0
ASV1589	0	0	0	0	0	0	0	0	0.000228041	0	0	0
ASV1590	0	0	0	0	0	0	0	0	0.000228041	0	0	0
ASV1591	0	0	0	0	0	0	0	0.00020731	0	0	0	0
ASV1592	0	0	0	0.000103655	0	0	0	6.21929e-05	0	0	0	0
ASV1593	0	0	0	0	0	0	0	0.000165848	0	0	0	0
ASV1594	0	0	0	0	0	0	0	0.000228041	0	0	0	0
ASV1595	0	0	0	0	0	0	0.00020731	0	0	0	0	0
ASV1596	0	0	0	0	0	0	0.00020731	0	0	0	0	0
ASV1597	0	0	0	0	0	0	0.000186579	0	0	0	0	0
ASV1598	8.29239e-05	0	0	0	0	0	0.000103655	0	0	0	0	0
ASV1599	0	0	2.0731e-05	0	0	0	0	0	0	0	0	0
ASV1600	0	0	0	0	0	0	0.000124386	0	0	0	0	0
ASV1601	0	0	0.000124386	0	0	6.21929e-05	0	0	0	0	0	0
ASV1602	0	0	0.000124386	0	0	6.21929e-05	0	0	0	0	0	0
ASV1603	0	0	0	0	0	0	0	0	0	0.000186579	0	0
ASV1604	0	0	0	0	0	0	0.000186579	0	0	0	0	0
ASV1605	0	0	0	0	0	0	0.000145117	0	0	0	0	0
ASV1606	0	0	0	0	0	0	0	0	0	0	0	0.000186579
ASV1607	0	0	0	0	0	0	0	0	0	0	8.29239e-05	0
ASV1608	0	0	0	0	0	0	0	0	0	0	0	0
ASV1609	0	0	0	0	0	0	0	0	0	0	0	0
ASV1610	0	0	0	0	0	0	0	0	0	0	0	0
ASV1611	0	0	0	0	0	0	0	0	0	0	0	0
ASV1612	0	0	0	0	0	0	0	0	0	0	0	0
ASV1613	0	0	0	0	0	0	0	0	0	0	0	0
ASV1614	0	0	0	0	0	0	0	0	0	0	0	0.000228041
ASV1615	0	0	0	0	0	0	0	0	0	0	0	0.000228041
ASV1616	0	0	0	0	0	0	0	0	0	0	0	4.14619e-05
ASV1617	0	0	0	0	0	0	0	0	0	0	0	6.21929e-05
ASV1618	0	0	0	0	0	0	0	0	0	0	0	0.000186579
ASV1619	0	0	0	0	0	0	0	0	0	0	0	0.00020731
ASV1620	0	0	0	0	0	0	0	0	0	0	0.000228041	0
ASV1621	0	0	0.000165848	0	0	0	0	0	0	0	0	0
ASV1622	0	0	0.000145117	0	0	0	0	0	0	0	0	0
ASV1623	0	0	0.000145117	0	0	0	0	0	0	0	0	0
ASV1624	0	0	0.000124386	0	0	0	0	0	0	0	0	0
ASV1625	0	0	4.14619e-05	0	0	0	0	0	0	0	0	0
ASV1626	0	0	0.000145117	0	0	0	0	0	0	0	0	0
ASV1627	0	0	0.000103655	0	0	0	0	0	0	0	0	0
ASV1628	0	0	0.000145117	0	0	0	0	0	0	0	0	0
ASV1629	0	0	0.000165848	0	0	0	0	0	0	0	0	0
ASV1630	0	0	0.000145117	0	0	0	0	0	0	0	0	0
ASV1631	0.000186579	0	0	0	0	0	0	0	0	0	0	0
ASV1632	0.000165848	0	0	0	0	0	0	0	0	0	0	0
ASV1633	0.000145117	0	0	0	0	0	0	0	0	0	0	0
ASV1634	0.000145117	0	0	0	0	0	0	0	0	0	0	0
ASV1635	0.000186579	0	0	0	0	0	0	0	0	0	0	0
ASV1636	0.000145117	0	0	0	0	0	0	0	0	0	0	0
ASV1637	0.000186579	0	0	0	0	0	0	0	0	0	0	0
ASV1638	0.000165848	0	0	0	0	0	0	0	0	0	0	0
ASV1639	0.000145117	0	0	0	0	0	0	0	0	0	0	0
ASV1640	0	0	0	0	0.000165848	0	0	0	0	0	0	0
ASV1641	0	0	0.000165848	0	0	0	0	0	0	0	0	0
ASV1642	0	0	0	0	0	0	0	0	0	0	0	0
ASV1643	0	0	0	0	0	0	0	0	0	0	0	0
ASV1644	0	0	0	0	0	0	0	0	0	0	0	0
ASV1645	0	0	0	0	0	0	0	0	0	0	0	0
ASV1646	0	0	0	0	0	0	0	0	0	0	0	0
ASV1647	0	0	0	0	0	0	0	0	0	0	0	0
ASV1648	0	0	0	0	0	0	0	0	0	0	0	0
ASV1649	0	0	0	0	0	0	0	0	0	0	0	0
ASV1650	0	0	0	0	0	0	0	0	0	0	0	0
ASV1651	0	0	0	0	0	0	0	0	0	0	0	0
ASV1652	0	0	0	0	0	0	0	0	0	0	0	0
ASV1653	0	0	0	0	0	0	0	0	0	0	0	0
ASV1654	0	0	0	0	0	0	0	0	0	0	0	0
ASV1655	0	0	0	0	0	0	0	0	0	0	0	0
ASV1656	0	0	0	0	0	0	0	0	0	0	0	0
ASV1657	0	0	0	0	0	0	0	0	0	0	0	0
ASV1658	0	0	0	0	0	0	0	0	0	0	0	0
ASV1659	0	0	0	0	0	0	0	0	0	0	0	0
ASV1660	0	0	0	0	0	0	0	0	0	0	0	0
ASV1661	0	0	0	0	0	0	0	0	0	0	0	0
ASV1662	0	0	0	0	0	0	0	0	0	0	0	0
ASV1663	0	0	0	0	0	0	0	0	0	0	0	0
ASV1664	0.000165848	0	0	0	0	0	0	0	0	0	0	0
ASV1665	0	0	0	0	0	0	0	0	0	0	0	0
ASV1666	0	0	0	6.21929e-05	0	0	0	0.000145117	0	0	0	0
ASV1667	0	0	0	0	0	0	0	0	0	0.000186579	0	0
ASV1668	0	0	0	0	0.000124386	0	0	0	4.14619e-05	0	0	0
ASV1669	0	0	0	0	0	0	0	0	0.000228041	0	0	0
ASV1670	0	0	0	0	0	0	0	0.000165848	0	0	0	0
ASV1671	0	0	0	0	0	0	0	8.29239e-05	0	0	0	0
ASV1672	0	0	0	0	0	0	0	0.000165848	0	0	0	0
ASV1673	0	0	0	0	0	0	0	6.21929e-05	0	0	0	0.000103655
ASV1674	0	0	0	0	0	0	0	0.000186579	0	0	0	2.0731e-05
ASV1675	0	0	0.000124386	0	0	0	0	0	0	0	0	0
ASV1676	0	0	0	0.000103655	0	0	0	4.14619e-05	0	0	0	0
ASV1677	0	0	0	0	0	0	0.000165848	0	0	0	0	0
ASV1678	0	0	0	0	0	0	0	0	0	0.000165848	0	0
ASV1679	0	0	0	0	0	0	0.000165848	0	0	0	0	0
ASV1680	0	0	0	0	0	0	0.000186579	0	0	0	0	0
ASV1681	0	0	0	0	0	0	0.000165848	0	0	0	0	0
ASV1682	0	0	0	0	0	0	6.21929e-05	0	0	0	0	0
ASV1683	0	0	0	0	0	0	0.000124386	0	0	0	0	0
ASV1684	0	0	0	0	0	0	6.21929e-05	0	0	0	0	0
ASV1685	0	0	0	0	0	2.0731e-05	0	0	0	0	0	0
ASV1686	0	0	0	0	0	4.14619e-05	0	0	0	0	0	0
ASV1687	0	0	0	0	0	0	0	0	0	0	0	0
ASV1688	0	0	0.000124386	0	0	6.21929e-05	0	0	0	0	0	0
ASV1689	0	0	0	0	0	0	0	0	0	2.0731e-05	0	0
ASV1690	0	0	0	0	0	0	0	2.0731e-05	0	0	0	0
ASV1691	0	0	0	0	0	0	0	0	0	0	6.21929e-05	0
ASV1692	0	0	0	0	0	0	0	0	0	0	0	0
ASV1693	0	0	0	0	0	0	0	0	0	0	0	0
ASV1694	0	0	0	0	0	0	0	0	0	0	6.21929e-05	0.000145117
ASV1695	0	0	0	0	0	0	0	0	0	0	0	0
ASV1696	0	0	0.000124386	0	0	0	0	0	0	0	0	0
ASV1697	0	0	0	0	0	0	0	0	0	0	0	0
ASV1698	0	0	0	0	0	0	0	0	0	0	0	0
ASV1699	0	0	0	0	0	0	0	0	0	0	0	0
ASV1700	0	0	0	0	0	0	0	0	0	0	0	0
ASV1701	0	0	0	0	0	0	0	0	0	0	0	0
ASV1702	0	0	0	0	0	0	0	0	0	0	0	0
ASV1703	0	2.0731e-05	0	0	0	0	0	0	0	0	0	0
ASV1704	0	0	0	0	0	0	0	0	0	0	0	2.0731e-05
ASV1705	0	0	0	0	0	0	0	0	0	0	0	0
ASV1706	0	0	0	0	0	0	0	0	0	0	0.00020731	0
ASV1707	0	0	0	0	0	0	0	0	0	0	0	0.000186579
ASV1708	0	0	0	0	0	0	0	0	0	0	0	0.000186579
ASV1709	0	0	0	0	0	0	0	0	0	0	0.000165848	0
ASV1710	0	0	0	0	0	0	0	0	0	0	0	0.000186579
ASV1711	0	0	0	8.29239e-05	0	0	0	0	0	0	0	0
ASV1712	0	0	0	0	0	0	0	0	0	0	0	0
ASV1713	0	0	0	0	0	0	0	0	0	0	0	0
ASV1714	0	0	0	0	0	0	0	0	0	0	0	0
ASV1715	0	0	0	0.000124386	0	0	0	0	0	0	0	0
ASV1716	0	0	0	0	0	0	0	0	0	0	0	0
ASV1717	0	0	0	0	0	0	0	0	0	0	0	0
ASV1718	0	0	0	0	0	0	0	0	0	0	0	0
ASV1719	0	0	0	0	0	0	0	0	0	0	0	0
ASV1720	0	0	0	0	0	0	0	0	0	0	0	0
ASV1721	0	0	0	0	0.000145117	0	0	0	0	0	0	0
ASV1722	0	0	0	0	0.000145117	0	0	0	0	0	0	0
ASV1723	0	0	0.000145117	0	0	0	0	0	0	0	0	0
ASV1724	0	0	0.000124386	0	0	0	0	0	0	0	0	0
ASV1725	0	0	6.21929e-05	0	0	0	0	0	0	0	0	0
ASV1726	0	0	6.21929e-05	0	0	0	0	0	0	0	0	0
ASV1727	0	0	0.000145117	0	0	0	0	0	0	0	0	0
ASV1728	0	0	0.000165848	0	0	0	0	0	0	0	0	0
ASV1729	0	0	0.000124386	0	0	0	0	0	0	0	0	0
ASV1730	0	0	0.000145117	0	0	0	0	0	0	0	0	0
ASV1731	0	0	0.000145117	0	0	0	0	0	0	0	0	0
ASV1732	0	0	0.000145117	0	0	0	0	0	0	0	0	0
ASV1733	0	0	0.000124386	0	0	0	0	0	0	0	0	0
ASV1734	0	0	0.000145117	0	0	0	0	0	0	0	0	0
ASV1735	0	0	0	0	0	0	0	0	0	0	0	0
ASV1736	0	0	0	0	0	0	0	0	0	0	0	0
ASV1737	0	0	0	0	0	0	0	0	0	0	0	0
ASV1738	0	0	0	0	0	0	0	0	0	0	0	0
ASV1739	0	0.000124386	0	0	0	0	0	0	0	0	0	0
ASV1740	0	0	0	0	0	0	0	0	0	0	0	0
ASV1741	0	0	0	0	0	0	0	0	0	0	0	0
ASV1742	0	0	0	0	0	0	0	0	0	0	0	0
ASV1743	0	0	0	0	0	0	0	0	0	0	0	0
ASV1744	0	0	0	0	0	0	0	0	0	0	0	0
ASV1745	0	0	0	0	0	0	0	0	0	0	0	0
ASV1746	0	0	0	0	0	0	0	0	0	0	0	0
ASV1747	0	0	0	0	0	0	0	0	0	0	0	0
ASV1748	0	0	0	0	0	0	0	0	0	0	0	0
ASV1749	0	0	0	0	0	0	0	0	0	0	0	0
ASV1750	0	0	0	0	0	0	0	0	0	0	0	0
ASV1751	0	0	0	0	0	0	0	0	0	0	0	0
ASV1752	0	0	0	0	0	0	0	0	0	0	0	0
ASV1753	0	0	0	0	0	0	0	0	0	0	0	0
ASV1754	0	0	0	0	0	0	0	0	0	0	0	0
ASV1755	0	0	0	0	0	0	0	0	0	0	0	0
ASV1756	0	0	0	0	0	0	0	0	0	0	0	0
ASV1757	0	0	0	0	0	0	0	0	0	0	0	0
ASV1758	0	0	0	0	0	0	0	0	0	0	0	0
ASV1759	0	0	0	0	0	0	0	0	0	0	0	0
ASV1760	0	0.000165848	0	0	0	0	0	0	0	0	0	0
ASV1761	0	0	0	0	0	0	0	0	0	0	0.000165848	0
ASV1762	0	6.21929e-05	0	0	0	0	0	0	0	0	0	0
ASV1763	0	0	0	0	0	0	0	0	0	0	0	0
ASV1764	0	0	0	0	0	0	0	0	0	0	0	4.14619e-05
ASV1765	0	0	0	0	0	0	0	0	0	0	0	0.000165848
ASV1766	0	0	0	0	0	0	0	0	0	0	0.000165848	0
ASV1767	0	0	0	0	0	0	0	0	0	0	0.000165848	0
ASV1768	0	0	0	0	0	0	0	0	0	0	0.000165848	0
ASV1769	0	0	0	0	0	0	0	0	0	0.000165848	0	0
ASV1770	0	0	0	0	0	0	0	0	0	0.000145117	0	0
ASV1771	0	0	0	0	0	0	0	0	0	0.000145117	0	0
ASV1772	0	0	0	0	0	0	0	0	0.000186579	0	0	0
ASV1773	0	0	0	0	0	0	0	0	0.000186579	0	0	0
ASV1774	0	0	0	0	0	0	0	0	0.000165848	0	0	0
ASV1775	0	0	0	0	0	0	0	0	0.000124386	0	0	0
ASV1776	0	0	0	0	0	0	0	0	0.000248772	0	0	0
ASV1777	0	0	0	0	0	0	0	4.14619e-05	0	0	0	0
ASV1778	0	0	0	0	0	0	0	0.000145117	0	0	0	0
ASV1779	0	0	0	0	0	0	0	6.21929e-05	0	0	0	0
ASV1780	0	0	0	0	0	0	0	0.000103655	6.21929e-05	0	0	0
ASV1781	0	0	0	0	0	0	0.000145117	0	0	0	0	0
ASV1782	0	0	0.000103655	0	0	0	4.14619e-05	0	0	0	0	0
ASV1783	0	0	0	0	0	0.000145117	0	0	0	0	0	0
ASV1784	0	0	0	0	0	0.000145117	0	0	0	0	0	0
ASV1785	0	0.000103655	0	0	0	0	0	0	0	0	0	0
ASV1786	0	0	0	0	0	0.000165848	0	0	0	0	0	0
ASV1787	0	0	0	0	0	0	0	0	0	0	0	0
ASV1788	0	0	0	0	0	0	0	0	0.000228041	0	0	0
ASV1789	0	0	0	0	0	0	0	0	0	0	0	0
ASV1790	0	0	0	0	0	0	0	0	0	0	0	0
ASV1791	0	8.29239e-05	0	0	0	0	0	0	0	0	0	0
ASV1792	0	8.29239e-05	0	0	0	0	0	0	0	0	0	0
ASV1793	0	0	0	0	0	0	0	0	0	0	0	0
ASV1794	0.000124386	0	0	0	0	0	0	0	0	0	0	0
ASV1795	0.000124386	0	0	0	0	0	0	0	0	0	0	0
ASV1796	0.000145117	0	0	0	0	0	0	0	0	0	0	0
ASV1797	2.0731e-05	0	0.000103655	0	0	0	0	0	0	0	0	0
ASV1798	0.000145117	0	0	0	0	0	0	0	0	0	0	0
ASV1799	0.000145117	0	0	0	0	0	0	0	0	0	0	0
ASV1800	0.000124386	0	0	0	0	0	0	0	0	0	0	0
ASV1801	0.000124386	0	0	0	0	0	0	0	0	0	0	0
ASV1802	0.000124386	0	0	0	0	0	0	0	0	0	0	0
ASV1803	0	0	0	0	0	0	0	0	0	0	0	0
ASV1804	0	0	0	0	0	0	0	0	0	0	0	0
ASV1805	0	0	0	0	0	0	0	0	0	0	0	0
ASV1806	0	6.21929e-05	0	0	0	0	0	0	0	0	0	0
ASV1807	0	0	0	0	0	0	0	0	0	0	0	0
ASV1808	0	0	0	0	0	0	0	0	0	0	0	0
ASV1809	0	0	0	0	0	0	0	0	0	0	0	0
ASV1810	0	0	0	0	0	0	0	0	0	0	0	0
ASV1811	0	0	0	0	0	0	0	0	0	0	0	0
ASV1812	0	0	0	0	0	0	0	0	0	0	0	0
ASV1813	0	0	0.000124386	0	0	0	0	0	0	0	0	0
ASV1814	0	0	8.29239e-05	0	0	0	0	0	0	0	0	0
ASV1815	0	0	0.000145117	0	0	0	0	0	0	0	0	0
ASV1816	0	0	0.000124386	0	0	0	0	0	0	0	0	0
ASV1817	0	0	0.000124386	0	0	0	0	0	0	0	0	0
ASV1818	0	0	0	0	0	0	0	0	0	0	0	0
ASV1819	0	0	0.000124386	0	0	0	0	0	0	0	0	0
ASV1820	0	0	0.000124386	0	0	0	0	0	0	0	0	0
ASV1821	0	0	0.000124386	0	0	0	0	0	0	0	0	0
ASV1822	0	0	0.000103655	2.0731e-05	0	0	0	0	0	0	0	0
ASV1823	0	0	0	0.000103655	0	0	0	0	0	0	0	0
ASV1824	0	0	0	0.000186579	0	0	0	0	0	0	0	0
ASV1825	0	0	0.000124386	0	0	0	0	0	0	0	0	0
ASV1826	0	0	0.000124386	0	0	0	0	0	0	0	0	0
ASV1827	0.000124386	0	0	0	0	0	0	0	0	0	0	0
ASV1828	0	0	0.000124386	0	0	0	0	0	0	0	0	0
ASV1829	0	0	0.000124386	0	0	0	0	0	0	0	0	0
ASV1830	0	0	6.21929e-05	0	0	0	0	0	0	0	0	0
ASV1831	0	0	0.000124386	0	0	0	0	0	0	0	0	0
ASV1832	0	0	0.000124386	0	0	0	0	0	0	0	0	0
ASV1833	0	0	0.000124386	0	0	0	0	0	0	0	0	0
ASV1834	0	0	0.000124386	0	0	0	0	0	0	0	0	0
ASV1835	0	0	0.000124386	0	0	0	0	0	0	0	0	0
ASV1836	0	2.0731e-05	6.21929e-05	0	0	0	0	0	0	0	0	0
ASV1837	0	0.000103655	0	0	0	0	0	0	0	0	0	0
ASV1838	0.000124386	0	0	0	0	0	0	0	0	0	0	0
ASV1839	0	0	0	0	0.000124386	0	0	0	0	0	0	0
ASV1840	0	0	0	0	0	0	0	0	0	0	0	0
ASV1841	0	0	0	0	0	0	0	0	0	0	0	0
ASV1842	0	0	0	0	0	0	0	0	0	0	0	0
ASV1843	0	0	0	0	0	0	0	0	0	0	0	0
ASV1844	0	0	0	0	0	0	0	0	0	0	0	0
ASV1845	0	0	0	0	0	0	0	0	0	0	0	0
ASV1846	0	0	0	0	0	0	0	0	0	0	0	0
ASV1847	0	0	0	0	0	0	0	0	0	0	0	0
ASV1848	0	0	0	0	0	0	0	0	0	0	0	0
ASV1849	0	0	0	0	0	0	0	0	0	0	0	0
ASV1850	0	0	0	0	0	0	0	0	0	0	0	0
ASV1851	0	0	0	0	0	0	0	0	0	0	0	0
ASV1852	0	0	0	0	0	0	0	0	0	0	0	0
ASV1853	0	0	0	0	0	0	0	0	0	0	0	0
ASV1854	0	0	0	0	0	0	0	0	0	0	0	0
ASV1855	0	0	0	0	0	0	0	0	0	0	0	0
ASV1856	0	0	0	0	0	0	0	0	0	0	0	0
ASV1857	0	0	0	0	0	0	0	0	0	0	0	0
ASV1858	0	0	0	0	0	0	0	0	0	0	0	0
ASV1859	0	0	0	0	0	0	0	0	0	0	0	0
ASV1860	0	0	0	0	0	0	0	0	0	0	0	0
ASV1861	0	0	0	0	0	0	0	0	0	0	0	0
ASV1862	0	0	0	0	0	0	0	0	0	0	0	0
ASV1863	0	0	0	0	0	0	0	0	0	0	0	0
ASV1864	0	0	0	0	0	0	0	0	0	0	0	0
ASV1865	0	0	0	0	0	0	0	0	0	0	0	0
ASV1866	0	0	0	0	0	0	0	0	0	0	0	0
ASV1867	0	0	0	0	0	0	0	0	0	0	0	0
ASV1868	0	0	0	0	0	0	0	0	0	0	0	0
ASV1869	0.000124386	0	0	0	0	0	0	0	0	0	0	0
ASV1870	0	0	0.000124386	0	0	0	0	0	0	0	0	0
ASV1871	0.000103655	0	0	0	0	0	0	0	0	0	0	0
ASV1872	0	0	0	0	0	0	0	0	0	0	0	0
ASV1873	0	0	0	0	0	0	0	0	0	0	0	0
ASV1874	0	0	0	0	0	0	0	0	0	0	0	0
ASV1875	0	0	0	0	0	0	0	0	0	0	0	0
ASV1876	0	0	0	0	0	0	0	0	0	0	0	0.000145117
ASV1877	0	0	0	0	0	0	0	0	0	0	0	0.000145117
ASV1878	0	0	0	0	0	0	0	0	0	0	0	8.29239e-05
ASV1879	0	0	0	0	0	0	0	0	0	0	0.000103655	4.14619e-05
ASV1880	0	0	0	0	0	0	0	0	0	0	0.000103655	0
ASV1881	0	0	0	0	0	0	0	0	0	0.000165848	0	0
ASV1882	0	0	0	0	0	0	0	0	0	0.000165848	0	0
ASV1883	0	0	0	0	0	0	0	0	0	0.000165848	0	0
ASV1884	0	0	0	0	0	0	0	0	0	0.000124386	0	0
ASV1885	0	0	0	0	0	0	0	0	0.000165848	0	0	0
ASV1886	0	0	0	0	0	0	0	0	0.000165848	0	0	0
ASV1887	0	0	0	0	0	0	0	0.000145117	0	0	0	0
ASV1888	0	0	0	0	0	0	0	0.000124386	0	0	0	0
ASV1889	0	0	0	0	0	0	6.21929e-05	0	0	0	0	0
ASV1890	0	0	0	0	0	0	0.000124386	0	0	0	0	0
ASV1891	0	0	0	0	0	0	4.14619e-05	0	0	0	0	0
ASV1892	0	0	0	0	0	0	0.000145117	0	0	0	0	0
ASV1893	0	0	0	0	0	0	0.000124386	0	0	0	0	0
ASV1894	0	0	0	0	0	0	4.14619e-05	0	0	0	0	0
ASV1895	0	0	0	0	0	0	8.29239e-05	0	0	0	0	0
ASV1896	0	0	0	0	0	0	0.000103655	0	0	0	0	6.21929e-05
ASV1897	0	0	0	0	0	0.000145117	0	0	0	0	0	0
ASV1898	0.000103655	0	0	0	0	0	0	0	0	0	0	0
ASV1899	0	0	0	0	0	0.000165848	0	0	0	0	0	0
ASV1900	0	0	0	0	0	0	0	0	0	0	0	0
ASV1901	0	0	0	0	0	0	0	0	0.000165848	0	0	0
ASV1902	0	0	0	0	0	0	0	0	0	0	0	0
ASV1903	0	0	0	0	0	0	0	0	0	0	0	0
ASV1904	0.000124386	0	0	0	0	0	0	0	0	0	0	0
ASV1905	0	0	0	0	0	0	0	0	0	0	0	0
ASV1906	0.000145117	0	0	0	0	0	0	0	0	0	0	0
ASV1907	0.000145117	0	0	0	0	0	0	0	0	0	0	0
ASV1908	0.000103655	0	0	0	0	0	0	0	0	0	0	0
ASV1909	0.000124386	0	0	0	0	0	0	0	0	0	0	0
ASV1910	0.000103655	0	0	0	0	0	0	0	0	0	0	0
ASV1911	0	0	0	0	0	0	0	0	0	0	0	0
ASV1912	0	0	0	0	0	0	0	0	0	0	0	0
ASV1913	0	0	0	0	0	0	0	0	0	0	0	0
ASV1914	0	0	0	0	0	0	0	0	0	0	0	0
ASV1915	0	0	0	0	0	0	0	0	0	0	0	0
ASV1916	0	0	0	0	0	0	0	0	0	0	0	0
ASV1917	0	0	0	0	0	0	0	0	0	0	0	0
ASV1918	0	0	0	0	0	0	0	0	0	0	0	0
ASV1919	0	0	0	0	0	0	0	0	0	0	0	0
ASV1920	0	0	0	0	0	0	0	0	0	0	0	0
ASV1921	0	0	0	0	0	0	0	0	0	0	0	0
ASV1922	0	0	0	0	0	0	0	0	0	0	0	0
ASV1923	0	0	0	0	0	0	0	0	0	0	0	0
ASV1924	0	0	0	0	0	0	0	0	0	0	0	0
ASV1925	0	0	0	0	0	0	0	0	0	0	0	0
ASV1926	0	0	0	0	0	0	0	0	0	0	0	0
ASV1927	0	0	0	0	0	0	0	0	0	0	0	0
ASV1928	0	0	0	0	0	0	0	0	0	0	0	0
ASV1929	0	0	0	0	0	0	0	0	0	0	0	0
ASV1930	0	0	0	0	0	0	0	0	0	0	0	0
ASV1931	0	0	0.000103655	0	0	0	0	0	0	0	0	0
ASV1932	0	0	0.000103655	0	0	0	0	0	0	0	0	0
ASV1933	0	0	0.000103655	0	0	0	0	0	0	0	0	0
ASV1934	0	0	0	0	0.000103655	0	0	0	0	0	0	0
ASV1935	0	0	4.14619e-05	0	0	0	0	0	0	0	0	0
ASV1936	0	0	0.000103655	0	0	0	0	0	0	0	0	0
ASV1937	0	0	0.000103655	0	0	0	0	0	0	0	0	0
ASV1938	0	0	0.000103655	0	0	0	0	0	0	0	0	0
ASV1939	0	0	0	0	0.000124386	0	0	0	0	0	0	0
ASV1940	0	0	0.000103655	0	0	0	0	0	0	0	0	0
ASV1941	0	0	0	8.29239e-05	0	0	0	0	0	0	0	0
ASV1942	0	0	0	0.000103655	0	0	0	0	0	0	0	0
ASV1943	0	0	0	8.29239e-05	0	0	0	0	0	0	0	0
ASV1944	0	0	0	0	0.000103655	0	0	0	0	0	0	0
ASV1945	0	0	0.000103655	0	0	0	0	0	0	0	0	0
ASV1946	0	0	0.000103655	0	0	0	0	0	0	0	0	0
ASV1947	0.000103655	0	0	0	0	0	0	0	0	0	0	0
ASV1948	0	0	0.000103655	0	0	0	0	0	0	0	0	0
ASV1949	0.000103655	0	0	0	0	0	0	0	0	0	0	0
ASV1950	0	0	0	0	0	0	0	0	0	0	0	0
ASV1951	0.000103655	0	0	0	0	0	0	0	0	0	0	0
ASV1952	0.000103655	0	0	0	0	0	0	0	0	0	0	0
ASV1953	0.000124386	0	0	0	0	0	0	0	0	0	0	0
ASV1954	0.000103655	0	0	0	0	0	0	0	0	0	0	0
ASV1955	0.000124386	0	0	0	0	0	0	0	0	0	0	0
ASV1956	0.000103655	0	0	0	0	0	0	0	0	0	0	0
ASV1957	0	0	0.000103655	0	0	0	0	0	0	0	0	0
ASV1958	0.000103655	0	0	0	0	0	0	0	0	0	0	0
ASV1959	0.000124386	0	0	0	0	0	0	0	0	0	0	0
ASV1960	0	6.21929e-05	0	0	0	0	0	0	0	0	0	0
ASV1961	0	8.29239e-05	0	0	0	0	0	0	0	0	0	0
ASV1962	0	8.29239e-05	0	0	0	0	0	0	0	0	0	0
ASV1963	0	0	0.000103655	0	0	0	0	0	0	0	0	0
ASV1964	0	0	0	0	0	0	0	0	0	0	0	0
ASV1965	0	0	0	0	0	0	0	0	0	0	0	0
ASV1966	0	0	0	0	0	0	0	0	0	0	0	0
ASV1967	0	0	0	0	0	0	0	0	0	0	0	0
ASV1968	0	0	0	0	0	0	0	0	0	0	0	0
ASV1969	0	0	0	0	0	0	0	0	0	0	0	0
ASV1970	0	0	0	0	0	0	0	0	0	0	0	0
ASV1971	0	0	0	0	0	0	0	0	0	0	0	0
ASV1972	0	0	0	0	0	0	0	0	0	0	0	0
ASV1973	0	0	0	0	0	0	0	0	0	0	0	0
ASV1974	0	0	0	0	0	0	0	0	0	0	0	0
ASV1975	0	0	0	0	0	0	0	0	0	0	0	0
ASV1976	0.000103655	0	0	0	0	0	0	0	0	0	0	0
ASV1977	0	0	0	0	0	0	0	0	0	0	0	0
ASV1978	0	0	0	0	0	0	0	0	0	0	0	0
ASV1979	0	0	0	0	0	0	0	0	0	0	0	0
ASV1980	0	0	0	0	0	0	0	0	0	0	0	0
ASV1981	0	0	0	0	0	0	0	0	0	0	0	0
ASV1982	0	0	0	0	0	0	0	0	0	0	0	0
ASV1983	0	0	0	0	0	0	0	0	0	0	0	0
ASV1984	0	0	0	0	0	0	0	0	0	0	0	0
ASV1985	0	0	0	0	0	0	0	0	0	0	0	0
ASV1986	0	0	0	0	0	0	0	0	0	0	0	0
ASV1987	0	0	0	0	0	0	0	0	0	0	0	0
ASV1988	0	0	0	0	0	0	0	0	0	0	0	0
ASV1989	0	0	0	0	0	0	0	0	0	0	0	0
ASV1990	0	0	0	0	0	0	0	0	0	0	0	0
ASV1991	0	0	0	0	0	0	0	0	0	0	0	0
ASV1992	0	0	0	0	0	0	0	0	0	0	0	0
ASV1993	0	0	0	0	0	0	0	0	0	0	0	0
ASV1994	0	0	0	0	0	0	0	0	0	0	0	0
ASV1995	0	0	0	0	0	0	0	0	0	0	0	0
ASV1996	0	0	0	0	0	0	0	0	0	0	0	0
ASV1997	0	0	0	0	0	0	0	0	0	0	0	0
[truncated: 511 more rows]

## Sheet: Supplementary Table S2
Supplementary Table S2. UPLC-MS/MS-based metabolite abundance data for Control and AVMC group.
Labels	Control 1	Control 2	Control 3	Control 4	Control 5	Control 6	Control 7		AVMC 1	AVMC 2	AVMC 3	AVMC 4	AVMC 5
Glycine	1170800	947720	1874300	1339100	1786600	1062300	1299200		1009300	1163400	1309400	1133900	1304000
L-Glutamic Acid	45068000	32293000	46040000	59370000	47226000	38582000	33955000		47849000	54758000	38187000	73341000	48107000
L-Isoleucine	54556000	50882000	67841000	46864000	75899000	39647000	51667000		47739000	84559000	66359000	68817000	59014000
L-Tryptophan	196390	155010	295980	137700	580260	108390	183330		174220	865960	239020	881430	156890
L-Pyroglutamic Acid	123120	138640	141670	154750	119720	126560	143610		102820	109740	106450	114540	170680
Allantoin	4959500	5931500	7520600	6429800	6133100	6494500	5715600		9367400	8040100	11312000	11845000	14175000
β-Alanine	25900000	22983000	27967000	23721000	32158000	21897000	28957000		22740000	26570000	21367000	24943000	23288000
Ala-Ala	81254	178450	54155	125560	241030	79171	57148		66696	872050	49628	941980	30831
Glyc-Pro	133980	137870	105930	85380	229660	82984	52036		136760	426510	334040	364940	49926
N-Isovaleroylglycine	123620	247350	191540	242200	366710	121020	273430		42023	38555	26576	69172	63206
Sarcosine	25403000	22597000	27829000	23436000	31371000	21723000	27974000		22785000	26156000	21492000	24095000	23176000
Galactitol	171250	162440	163100	154210	348620	133910	162270		258250	219730	306120	335850	188330
Biotin	128650	167120	165630	166030	97443	133070	154450		228190	152520	214170	149620	356600
Xanthine	682810000	454090000	704850000	505510000	707210000	455360000	706550000		707210000	681000000	840320000	601700000	745300000
3'-Aenylic Acid	2835900	2232200	3261200	3598700	4141200	2680700	2629000		2704500	2440900	2277000	1640300	3355600
Adenine	6551500	8457300	4395900	5784600	5383800	7067600	10359000		536040	368870	522600	346990	2349600
Flavin Adenine Dinucleotide(FAD)	183790	126670	158720	175570	208540	127690	168700		87865	131640	60535	63186	82804
Hypoxanthine	1451000000	1363900000	1626100000	1372600000	1350500000	1313300000	1465900000		1297600000	1073500000	1201100000	1060800000	1613100000
Purine	5977100	4760200	3544000	4400100	5105800	2993800	4455900		3351900	5371200	3419900	4518700	6605100
Pyrroloquinoline Quinone	170550000	167710000	168180000	157020000	170000000	164370000	162820000		171790000	166300000	171420000	177310000	167990000
Succinic Acid	18130000	16916000	17544000	22977000	14775000	18518000	15026000		22692000	20802000	23076000	26020000	26265000
α-Ketoglutaric Acid（α-KG）	6837000	3968400	6544200	5319200	9975200	5171500	7843300		5404400	6429800	5938000	5546600	6962600
Cis-Aconitic Acid	1467000	481390	2370400	1272500	2280800	733590	3940400		386670	341540	491270	285790	635310
Pyruvic Acid	2059000	2215400	2781800	2290300	2267600	1942300	2099600		2015500	2631800	2261900	2740900	2498700
D-Arabinitol	1744100	1603400	2116900	1056800	1901900	1080500	2176100		744610	779470	1332600	1091400	1605300
D-Sorbitol	278030	136820	259670	254930	427880	182640	222730		285390	308430	410660	379280	253460
D-Xylose	142460	85174	78226	125400	111370	74429	111370		106230	148430	53543	91509	82388
D-Glucose 6-Phosphate	59531000	32248000	81613000	75269000	95710000	42087000	35687000		120010000	220370000	95530000	127370000	85444000
L-Ascorbate	1003600	946000	1066300	1000100	1042500	1118400	903820		819810	1047100	1076100	959930	901480
Pyridoxine	43045	64603	51868	55754	19541	36212	41401		29284	35772	51110	56297	54694
Pantothenol	20541000	20505000	22305000	18957000	20783000	18927000	20303000		23424000	25435000	23388000	28101000	24371000
Riboflavin	1067000	1575300	2019600	1218100	929070	964240	1216800		1885100	968830	2816400	1205200	2005100
2-Aminoethanesulfinic Acid	133490	60263	249970	95329	387090	57500	171130		39161	62329	54337	41118	82915
2-Aminoethanesulfonic Acid	1937400000	1817800000	1988600000	1901400000	2018900000	1798600000	1995900000		1823600000	1985700000	1705400000	1926500000	1870700000
3-Hydroxybutyric acid	64216	207870	141150	307990	43013	224370	78117		118110	153510	134250	124530	216310
Adipic Acid	188330	102030	164360	177070	240340	139830	185080		142520	164440	148670	152120	176650
Azelaic Acid	222310	145020	230280	146200	194510	149700	142020		364590	169140	324880	195720	224580
Creatine	131100000	126560000	145320000	136820000	160310000	126150000	148750000		129420000	149580000	116830000	131110000	143580000
Guanidinoethyl Sulfonate	2227000	2061100	2301600	1893600	2770600	1630200	2355300		5188800	6722000	3253000	6782200	3723100
Hippuric Acid	44829000	25305000	31047000	24832000	31981000	28684000	37448000		48214000	71482000	43840000	154680000	42495000
Homogentisic Acid	116400	120320	131860	133440	117130	133830	133700		146420	152860	118500	152850	130290
L-Lactic Acid	429380000	418260000	443140000	389650000	556930000	383040000	414140000		420900000	520800000	392630000	517640000	348080000
Pyrrole-2-Carboxylic Acid	189450	171820	235140	177820	152000	136640	157640		145600	204620	135740	179320	114370
Shikimic Acid	313760	182300	237690	220510	310700	158980	307380		934300	875680	990100	948420	1079900
3-(3-Hydroxyphenyl)propanoic acid	82107000	84937000	83940000	89021000	79592000	85478000	79418000		94919000	93382000	93768000	92113000	89443000
Biopterin	316170	250720	323760	332790	344540	299710	291780		187370	282890	216160	334040	249920
Ethylmalonic acid	62309	20798	83794	62119	24492	65401	61933		92191	91734	79020	107040	55227
beta-Ureidoisobutyric acid	258870	259110	287460	236770	310330	266980	317680		268700	255190	185200	312250	353860
Mevalonate	60313	109460	95133	214000	81827	104390	106640		83146	89827	120810	85256	162700
Cyclic Amp	148410	160190	130660	174270	261680	170850	178270		161140	286850	84741	263490	88712
2-(Dimethylamino)Guanosine	187940	133840	243260	111180	201750	114190	193760		174120	225050	174970	131640	174940
Β-Pseudouridine	3185300	3837000	3678700	4158600	4041800	3170700	4030700		3956900	4614600	3321300	5059200	5805900
D-Fructose 6-Phosphate-Disodium Salt	360690	285950	926800	556680	457160	345260	525030		367470	369670	330900	211340	446240
2-Oxoadipic acid	57378000	55079000	60484000	55343000	66918000	53627000	59869000		54097000	56890000	53518000	56841000	52907000
Dl-3,4-Dihydroxymandelic Acid	258870	225860	244750	222670	315570	313030	306270		287370	280460	266150	318330	245520
Valeric Acid	4185300	3478000	4149200	3040300	3045900	4102400	3184100		1593700	1916700	1572800	2629800	3119400
Fumaric Acid	279560	353360	372540	407100	296180	525940	506110		344120	284010	277940	249800	143710
Methyl beta-D-galactopyranoside	145320	157590	147490	72696	117180	157680	132000		149580	114400	213430	218330	190210
2,4-Hexadienoic acid	265530	229650	265370	225810	301770	199610	272600		208790	260460	286080	201980	317990
Methanesulfonic acid	75676000	74243000	71055000	68630000	62727000	69266000	77899000		60197000	45569000	45186000	48072000	73648000
Inositol	860680	878440	1927900	1026100	1670100	776340	1421100		936640	1208200	999940	814910	1038400
3-Hydroxypropionic acid	394270	334690	348200	325950	393550	342460	345390		357840	343160	470480	453300	410260
3-Hydroxyglutaric acid	242680	135960	144300	197090	221200	120550	194190		72703	237800	145900	154370	167790
N-Acetylornithine	779200	510100	795080	702830	843390	576540	815170		2635800	3247600	2358700	4089200	2958800
D-Mannitol	245340	157390	227510	221470	429790	161330	241530		261440	332340	373670	382060	196160
Ureidosuccinic acid	62982	66563	119970	54822	80840	67655	74059		35710	73117	70236	63977	70596
Iminodiacetic acid	46333000	31668000	55670000	31007000	33426000	34943000	46661000		34603000	15657000	18032000	11987000	25460000
Butanone acid	1265200	984380	1148200	944480	939130	1154700	948880		494270	495410	461900	772930	869010
N-Acetyl-L-Glutamic Acid	36792	47090	44623	45936	32143	40600	35560		51197	43084	48674	75236	55671
Xylitol	1477900	1312300	1931100	964940	1701200	982190	1857600		805570	691230	1313200	1018400	1617200
Guanidineacetic Acid	97376	108680	155510	109780	132110	119280	127990		91220	112780	57459	150940	83335
(R)-2-Hydroxy-3-phenylpropionic acid	36257	37097	48170	16473	35706	44336	30130		20592	54177	25221	25347	46707
D-(+)-sucrose	31054	412280	72535	27073	38249	41138	60801		86626	66181	173210	76076	187550
Dl-Threitol	21891	29056	35220	15689	36870	17239	16392		47905	53527	84263	67286	47986
4-Hydroxy-2-Oxoglutaric Acid	42980	39603	87617	50163	76295	29778	74406		51641	57923	45815	35473	31229
3-Methacrylic acid	4602600	3622200	4299600	4518600	4916600	4290100	4253800		4605000	4509800	4268000	4605000	4936200
Maleamic acid	1089200	1373000	1844600	1438900	1531900	1360300	1201300		2084900	1883100	2641900	2302800	3488100
Ala-Gln	81900	101930	48871	62661	134410	47788	46939		39660	672320	32635	816430	22885
2-Hydroxy-3-Methylbutanoic Acid	587590	527590	554680	453860	724400	361730	560170		658690	985350	717990	776810	861780
Isobutyric acid	391830	456390	391430	460720	443160	403940	399960		401450	529530	404500	411490	430110
Pantothenic acid	15171000	11747000	12128000	15107000	17291000	10385000	13077000		20034000	22348000	14289000	15715000	17133000
1-Hydroxy-2-Naphthoate	57292000	53113000	61455000	49012000	84334000	48912000	57800000		57090000	78683000	59902000	77643000	45713000
Deoxyribose 5-phosphate	8541900	16521000	11605000	16212000	8618400	12102000	5781400		14974000	16222000	11096000	13318000	12494000
D-Quinovose	313700	353430	313680	368150	243250	396760	345560		449550	365070	395390	394390	547840
Daidzein	504110	474590	431860	407720	374440	583580	404110		599350	561090	618390	788930	445380
meso-Erythritol	111860	341740	189070	452020	81901	358790	178940		205140	256980	232390	227730	302520
N-Acetyl-DL-serine	75831	54584	104460	33707	67179	54881	79495		132170	102190	218930	121840	172500
Sedoheptulose	755870	581790	648290	833350	1285200	640600	572670		603610	947150	921800	657770	675580
Atrolactic acid	56395	79913	49492	83586	85215	64273	49457		39360	41005	25529	39658	13561
D-Ribono-1,4-lactone	583840	273520	448880	564810	782630	412810	653340		438580	541430	446960	667640	385120
4-Hydroxybenzoic Acid	97322	73114	97563	61785	82112	67319	48409		556850	116840	690130	169870	618220
Uric acid	305730	296990	309910	326840	259030	298660	307310		333230	370810	303050	336550	326330
D-Glucoronic Acid	69913	65358	106010	81409	59913	62472	72803		62610	85905	103610	90411	84433
N6-methyladenosine	8743.6	17521	10060	16941	14538	11316	13165		6255.9	14485	5068.9	13806	11230
4-Pyridoxic Acid	204360	235890	637160	200130	285390	98772	198670		360690	451560	873840	646090	621630
4-Hydroxyhippurate	67799	73985	129020	116970	61877	92982	50620		135410	72327	134150	71914	156910
N-Acetyl-beta-alanine	398180	336200	496760	359800	430770	288970	395940		340460	453180	440550	386370	425100
Leu-Val	27910	71378	29495	26794	61448	15495	19926		25925	583590	39182	987370	29855
3-Hydroxypicolinic acid	10988000	10067000	13158000	11059000	12090000	10622000	13748000		5929900	3849500	4711200	4151800	9082700
Dihydrocaffeic Acid	121550	67761	154530	70677	177880	63775	146690		134520	211700	141820	172080	121870
2-Aminobenzenesulfonic acid	209330	253830	343870	322240	248430	216360	274020		302690	337530	335080	263940	380130
Quinoline-4-carboxylic acid	221210	240060	327250	341210	279150	224780	245050		281190	294650	331670	267160	322910
N-Acetyl-L-alanine	415440	323630	517200	385500	497760	261470	369160		319180	470320	502240	384210	364400
D-Glucosamine 6-Phosphate	940470	586470	1283800	1248800	1448600	757320	614310		1858900	3280300	1725400	1940100	1446600
Isethionic acid	110430000	116410000	138660000	106210000	115390000	94974000	119230000		90600000	98078000	100530000	95462000	91602000
5-Hydroxy-2'-deoxyuridine	155860	186390	196580	152420	167240	150220	111490		148580	202130	129760	180090	108020
(R)-3-Hydroxybutanoic acid	132840	445470	212440	627410	136620	431390	214940		222950	356170	246640	279750	388110
Isovaleric acid	1115000	998960	1175600	841450	855140	1150200	911250		413380	543950	412850	783040	799490
3-Amino-4-Hydroxybenzoic Acid	6814500	4361600	6732100	5059500	6741000	4611300	6819600		7142400	6638500	8068500	5998500	7254500
Cysteine glutathione disulfide	1207200	884120	2377900	1127900	2177300	737680	1168700		1064600	2209100	1048400	1585800	2187200
2,6-Dihydroxybenzoic acid	73034	64354	129500	54348	118150	42007	60688		176180	98233	263800	117030	238900
His-Ala	259310	371320	448020	313710	197680	302640	326840		386140	453610	725940	438030	586160
Ala-Glu	1961100	1484300	2139000	1290200	1288800	1886000	1703400		1683600	1013000	836810	772720	1136900
Asp-Gly	165660	96548	174850	58280	69402	143720	116470		170770	176060	199640	124570	172100
Val-Lys	47837	82271	29419	62364	166240	26850	28210		59160	313450	64913	333000	42753
Val-Met	36809	59402	54847	25667	64277	53616	32266		57817	197810	81702	320200	53023
Trp-Leu	14535	38031	9	14683	56794	31571	9		39837	285430	66517	589740	32653
Ile-Val	28863	43994	33026	21280	77165	18074	18536		30920	616080	38467	1051900	44556
Val-Thr	265280	278210	283690	288630	186950	275840	238810		327210	266640	370850	351800	454240
Ile-Ala	39373	96125	25778	41036	100610	38150	32544		34025	722430	35020	937240	24920
Val-Asp	78952	79815	51014	81896	206050	53006	52900		42326	978930	45707	1407800	44548
Met-Val	21310	23752	41012	18841	32326	38779	12543		47072	60419	85201	75389	34785
cyclo(gly-glu)	61549	27202	42837	53124	90896	29668	50892		37926	81542	40550	58370	48212
PE-NMe2(18:1(9Z)/18:1(9Z))	127470	143590	166800	120250	93903	129200	200520		89029	63878	104170	73493	162130
PS(18:0/18:0)	24809	19064	20041	29211	72840	22499	50817		18084	33317	21867	19965	17288
P-sulfanilic acid	215870	272440	281060	272420	252140	238310	227780		280080	348240	282460	270730	313020
L-lyxose	68336	60740	54463	99576	135710	90962	45666		117370	76339	44206	71332	60305
Morpholine ethanesulfonic acid	159850	133070	345580	127100	551620	166240	972910		111770	151810	149600	86548	206540
D-Xylono-1,4-lactone	2793500	3246200	3383600	3192800	2828700	3189200	2320000		3067900	3508300	3309700	3166300	2591800
4-toluenesulfonic acid	2965200	3120300	3856800	3744400	2958300	3017700	3023300		3464000	3902200	3913400	3141900	3811200
Asp-Leu	53993	33662	42010	32303	78823	35976	23408		49448	66068	71328	54069	50223
Pyridine-3,4-dicarboxylic acid	201730	155830	203110	184250	190820	171230	227660		175060	162550	177370	163590	186570
2-thiophene acrylic acid	106480	40319	116820	48513	148890	37583	36121		209140	100380	213160	131040	195610
5-bromopyridine-3-carboxylic acid	109660	79587	117010	124120	130830	93060	104750		27556	9	25176	9	53509
3,5-Dichlorosalicylic acid	19432	714180	73503	31937	47628	21193	82118		124440	72820	223080	196410	87850
4-Acetylaminobenzoic acid	385700	191280	268440	192760	300130	230450	325750		474800	607620	431180	1357600	341710
3-Amino-5-hydroxybenzoic acid	6726800	4477200	6700800	5301700	6952400	4667700	7116300		7108400	6764700	8315900	6076700	7703800
L-Iditol	216940	148080	199520	231040	421150	163820	175100		259350	306890	305430	369720	233110
(3S,4S,5R)-1,3,4,5,6-Pentahydroxyhexan-2-one	3224200	3631700	2082800	3001800	5205800	3132600	3333000		3205100	4005300	2177100	5424000	2027600
2-Methoxyacetic acid	67045	61549	74040	55216	85811	52097	45063		55439	68531	65415	74932	41250
2-Amino-5-bromophenol	41889	37294	39158	63965	65737	57055	64820		37553	29245	33889	23857	46046
5-fluoroindole-2-carboxylic acid	392460	175500	282470	218620	263280	259730	351830		394930	630450	449580	1325700	345940
5-chloroindole-2-carboxylic acid	50428	41337	96017	36375	218950	30591	324890		61375	47590	68593	38867	42718
4-chloro-3-sulfonylaminobenzoic acid	171890	232900	171800	212480	188660	134320	198830		68782	102580	58102	131450	107450
2-(3-hydroxy-4-nitrobenzylidene)malononitrile	27167	41112	34528	49886	42934	42477	35162		52817	57044	44040	33324	67981
3-bromopyruvate	46996	64721	30687	32039	54379	25097	33106		40628	41574	86047	84888	148280
3-deazauridine	190820	289990	228970	162650	117580	133380	196540		326360	219610	320820	140700	534900
Uridine 5′-diphosphoglucuronic acid	1449700	66788	332500	2066200	5762100	796180	1281100		90177	1961000	42161	906500	38606
Homovanillic Acid sulfate (sodium salt)	786960	500480	847950	305670	1085300	436840	582940		906240	766510	732670	962470	918870
Adenosine 2'-Phosphate	2097300	1651800	2362000	2378900	2913800	1810200	2074100		1941000	2163400	1626900	1208900	2428300
α-Hydroxyglutaric Acid (sodium salt)	57848	26001	48852	58119	53204	39146	26364		56409	57738	42288	83147	49338
D-inositol 4-phosphate	22529000	11082000	31476000	28396000	36683000	15612000	15730000		41496000	84099000	33476000	45819000	31975000
3-pyrimidin-2-yl-propionic acid	136990	109740	131800	90450	168090	97657	148560		136960	135320	170120	102810	154890
AG-183	451720	198900	394130	395680	349530	281530	333250		321410	410620	531280	590740	1006800
2-keto-D-gluconic acid	79152	117710	159390	83686	91721	70091	89810		104910	84783	128870	117400	91059
Cysteine ​​sulfinic acid	51789	42853	50655	43446	36351	51894	35482		51743	50015	53760	44119	36278
Serine alanine	291550	376710	153600	220940	786560	173850	68452		144680	1851100	126680	1484800	77856
Leu-Gly	442040	379730	445480	435030	687650	409410	456740		503990	606300	479860	601980	432070
Pyrimidine-2-carboxylic acid	924050	869470	787770	755350	990830	696290	1151100		480570	701040	444470	533890	469830
2-Hydroxybutyric acid	244450	226490	264500	248050	366330	181320	325410		102150	110360	85118	73718	94579
2-Methylpentanedioic acid	396390	246560	399770	337400	634350	280620	404780		313640	383350	337390	341310	428020
2-Methyllactic acid	226380	192980	290630	243070	271770	133580	279760		128090	96737	60188	60782	71663
Cytidine-5-Monophosphate	1247600	774430	1012200	1063800	1353000	851520	1101900		605140	957480	269910	739630	528550
Guanosine-5'-monophosphate(5'-GMP)	990430	123450	222480	2662900	4317700	1065000	1506600		133260	526100	79647	266880	100830
Adenosine 5'-diphosphate(ADP)	3474800	661290	1802600	3786000	5534900	1726000	3044200		2093500	3692000	521000	825130	304720
Gln-Gln	75553	108280	51944	72779	153540	69715	49629		54986	530610	59446	560040	53832
Met-Asp	54188000	36894000	45521000	43948000	82162000	33932000	52898000		37184000	60061000	26469000	42440000	25902000
γ-Glu-Gln	1507700	1117000	1967300	1395000	2949300	1072700	1580800		1663600	3121200	1303100	2483300	1907600
Asn-Glu	77840	96515	40517	68406	168470	49825	42215		47373	82451	34894	99607	20310
Val-Asn	18740	45359	16430	28994	78624	22139	17053		27680	711400	33442	1145400	19009
Asn-Ala	39623	42789	31951	50163	100550	35708	19230		23124	139740	29361	135410	19692
L-Alanine	29304000	23954000	32890000	24123000	40403000	24950000	34136000		24190000	26952000	24480000	27231000	22095000
L-Aspartic Acid	23777000	14616000	27656000	15182000	18376000	16432000	25348000		15829000	7849800	7980300	5797500	12114000
L-Citrulline	3225800	2342200	3591700	2711600	5785700	2606200	3430000		2047100	3438800	1842700	3847400	2583100
L-Methionine	3017900	2350200	3388600	2537400	4402700	2081200	2752500		2161700	3930600	2770800	3774400	2524200
L-Phenylalanine	278900000	247970000	301670000	250110000	348660000	214190000	253740000		231660000	344170000	284840000	302560000	266830000
L-Proline	55794000	40694000	71933000	43507000	83676000	38364000	55834000		50780000	51640000	77987000	55163000	59140000
L-Serine	1233500	311870	1154800	611250	2655200	556890	1322000		511370	1080300	951160	968050	1045700
L-Valine	28768000	25388000	33395000	24294000	42012000	21699000	28444000		23813000	37744000	31863000	31232000	28611000
Betaine	138840000	103760000	122240000	107520000	145910000	121990000	124660000		306120000	282930000	310260000	319500000	283090000
Glutathione Oxidized	10394000	5184400	17967000	13301000	26637000	7625300	11071000		3703700	11320000	1572900	6938300	4063200
L-Asparagine Anhydrous	1311900	576510	1223900	809380	2298500	674450	1370100		838640	1029000	965920	947240	1232200
L-Carnosine	2200600	1309200	2899900	2675300	3826300	1190100	2393300		1765300	3271100	2786200	2073800	4013200
L-Glutamine	149090000	74136000	132410000	105340000	241880000	89063000	174820000		112970000	133850000	116810000	108840000	143480000
N,N-Dimethylglycine	36515000	36646000	39802000	37407000	39406000	36818000	44334000		39634000	36243000	40294000	31649000	44664000
N-Acetylaspartate	89741	77673	162140	65555	76110	78342	88795		78855	73314	113410	76101	74791
S-Sulfo-L-Cysteine	1092500	1394700	883730	1233200	1066400	1478500	1158800		986220	1090900	983810	1675800	1113600
Trans-4-Hydroxy-L-Proline	10886000	9002700	10790000	10512000	13141000	9532900	11744000		9153000	11495000	8563000	9933600	10640000
Urea	18218000	16179000	20371000	15985000	22299000	15892000	18170000		16422000	17271000	14911000	15193000	23820000
2-Hydroxy-6-Aminopurine	12489000	6737700	9990900	10214000	9553000	9520300	12895000		6040800	9051900	2415900	6572800	5703600
3-Methylxanthine	3375800	2634700	4276900	4389200	4587500	3046100	5739200		4400600	2035200	3270500	3641300	4215600
5-Methyluridine	307570	174830	194790	177340	250110	177420	307660		182590	261460	192760	213370	134800
Adenosine	70420000	46428000	69763000	148180000	103250000	83302000	82562000		32066000	53854000	18787000	63958000	43339000
Cytidine	35823000	46304000	42269000	32340000	19958000	26236000	36539000		47612000	37729000	58399000	28505000	83236000
Cytosine	1968900	2340300	2568500	2112200	1444600	1715600	2476200		2739100	2317300	3486800	1732900	5355800
Deoxyguanosine	62503	43042	51037	45317	57681	33363	66927		41531	32722	39001	29256	92389
Guanosine	20089000	10955000	16939000	16656000	15886000	15375000	20220000		9047100	12691000	3510000	10183000	9199300
Inosine	437230000	366770000	333350000	375380000	403840000	343430000	417260000		366540000	433420000	257690000	421590000	330800000
Uracil	766210	466930	815180	798610	841260	632810	826810		775570	717250	769060	587200	1285900
Uridine	4861800	4283600	5642000	3774400	3599800	3370900	3302900		2984400	4681700	3082600	5258800	3161600
Β-Nicotinamide Mononucleotide	407650	398700	533120	482440	381510	287980	429790		298780	331240	587760	258050	445400
L-Carnitine	28526000	33446000	27476000	32430000	23616000	40240000	27920000		38159000	38423000	36353000	42818000	39032000
Nicotinamide-N-Oxide	6183500	5788800	7118300	5831600	5527800	5561900	6030100		5868900	4262700	5471500	4663900	7379200
Trigonelline	934740	955070	1168000	792630	1328900	816620	696050		1788000	2103900	1884700	3133100	1870700
4-Acetamidobutyric Acid	478110	557950	466110	641680	397150	558240	456040		637480	427070	572010	469970	498710
4-Guanidinobutyric Acid	135750	133140	147850	80569	82724	112780	57728		238410	199150	280110	226430	226640
Creatinine	33148000	25073000	37445000	30827000	43836000	25571000	37547000		33147000	36795000	30425000	37276000	34283000
Kynurenic Acid	278300	455920	643600	304370	411820	286800	352300		185560	65365	247490	165350	354960
Urocanic Acid	87970	100280	127000	156520	174280	139960	100340		210830	180960	172190	267190	174970
γ-Aminobutyric Acid	7022500	7393000	4555800	6547400	8701300	6233800	4541200		7486700	14983000	7974700	19938000	6211800
2'-Deoxyadenosine	907370	809540	837260	802800	1094800	850020	1365900		457370	408470	432370	288090	358320
Isoxanthopterin	69566	51026	72021	59523	58441	51866	59723		86980	72235	50935	63426	65782
L-Pipecolic acid	265740	278730	348440	303500	435560	302930	303950		361350	273090	650270	349440	548610
Deoxycytidine	1610000	1282400	1719600	1152400	1196500	1349700	1751100		2043500	1436700	2051500	1123100	3475100
Methylcysteine	20812000	27123000	14089000	21707000	14607000	24456000	28639000		2532700	939660	2353000	1877700	10016000
N-Nitrosodiethylamine	40393	35278	36568	33870	42244	43350	47019		46488	30639	41169	35045	31603
3-(Methylthio)-1-propanol	2938800	2902700	3179500	2654600	4050400	2204300	2733500		2519400	3725200	3049600	3196600	2697300
L-Threonine	1172600	751410	1226900	899320	1505200	875990	1130000		651560	969680	997880	692720	1474900
N-Acetyl-L-Leucine	1095100	279890	958880	603430	1595000	446810	1180700		1646600	1463700	4074800	1085300	1095000
Adenosine 5'-Monophosphate(AMP)	9905000	5413500	10845000	23352000	35637000	9779500	16977000		5648500	9679900	3055300	7092800	5115300
Inosine 5'-monophosphate	8360500	262280	1366200	33842000	70551000	9870000	19979000		478930	3835400	299980	1234400	454980
N6-Succinyl Adenosine	1764600	641170	1496300	1485700	2953800	1414600	2145500		613410	1060900	200080	505580	169220
N-Acetylthreonine	135830	144530	147630	70837	170670	64755	117390		126970	138970	114080	129880	195650
Oxidopamine	1054500	1024700	1308500	1002000	1228000	734850	1192500		1049000	1055900	1341500	1169200	1014900
N,N-Dimethylarginine	38017000	25136000	43455000	31391000	35955000	25265000	36690000		28587000	27761000	43154000	22816000	46054000
Leu-Ala	119020	261170	84989	96400	312740	105230	46481		94221	2256900	116530	3309300	68780
L-Ornithine	2276000	1725300	3057800	1921400	3401200	2153100	2396000		1862300	1892500	1848500	2021100	2542400
L-Norvaline	6190900	5354400	7042000	5293200	8780800	4584000	6219700		5040600	8077500	6922800	6802700	6241200
N-Formylglycine	134570000	131030000	143950000	137690000	145260000	133870000	161000000		139510000	128200000	145180000	109520000	159970000
N-(Phosphonomethyl)glycine	483660	483370	491440	588630	482520	513530	603800		446250	570340	533670	473940	506280
Cytidine 5'-Diphosphocholine	4615600	1681000	1494800	4100100	9208000	2690800	3815500		1933400	9308300	197810	4984800	1150400
N-Acetyl-Asp-Glu	62840	35528	59629	49481	50195	49560	50955		44916	44585	46233	86490	71445
N'-Methyl-2-pyridone-5-carboxamide	962580	753310	811910	786760	1845300	681880	981760		919480	1883700	1877000	1596200	5552400
Securinine	26956000	22942000	25503000	22608000	34330000	22404000	27838000		33635000	44993000	26789000	46728000	31194000
4-Propylphenol	5762100	5147800	4384900	5385000	4677800	6046500	5508700		5656800	4802000	4729200	5269200	5362300
Indole-3-acetonitrile	2555400	2423700	3105300	2222200	3389100	2192400	2906700		2031500	2697900	2157700	2934200	2106000
L- -Glutamyl-L-glutamic acid	1145500	1179300	2916800	1726100	1824300	1093700	1253000		1659100	2607700	1344800	2404800	2861800
4-(Aminomethyl)benzoic acid	4329100	2438100	3186600	3398300	3076900	3363500	4460300		2124900	2934600	809540	2027300	2001100
Proline betaine	7653700	10512000	10901000	9748400	9823600	10778000	9904900		9031400	12241000	9313000	16667000	14202000
Glu-Gln	247270	303980	147120	935920	501660	246380	149260		152950	1781800	263280	1214400	149610
L-Leucine	3942500	4141300	4293500	3660200	5466900	2883400	3418300		3200500	5466700	4386500	4375900	3946600
L-2-Aminobutyric acid	309220	366920	796420	348830	336050	351060	560520		642850	264120	586570	275200	639220
Xanthosine	225550	241630	311960	79519	325280	156130	175080		363790	765400	742310	766210	253270
O-Phosphorylethanolamine	2915600	2560600	3434700	3357300	3229000	2592100	3729700		3339500	4048100	3913200	3384400	5611300
Anserine	2815000	1822100	3417100	3291100	4817900	1810800	3148500		2355800	4734900	2018700	2150400	3680000
Lumichrome	11206000	10735000	10468000	12311000	12376000	11787000	9593400		11547000	10555000	11615000	8525800	9593600
Cis-4-Hydroxy-D-Proline	1237500	1100900	1468300	1186000	1456900	1002400	1349600		1130400	1384800	1114100	1334400	1399200
L-Norleucine	3013100	3205500	4242100	3670600	5068500	2977600	4162500		3384700	5422600	4039900	3917300	4433700
2-Acetyl-5-methylfuran	390140	374590	386160	486570	423680	457530	366600		509480	496180	548100	655810	577240
Pyrrolidine	1965300	1759900	2322000	1621400	2992700	1514300	1916500		1491400	2502600	2168500	2107400	1842500
Xanthurenic Acid	194460	172440	175250	84656	202420	220890	200680		264760	176790	212270	214290	202720
1,4-Dihydro-1-Methyl-4-Oxo-3-Pyridinecarboxamide	1018300	1007300	966550	1053600	2312000	795260	1351000		874550	2447100	2349300	1876100	7113400
Carnitine C2:0	895810000	607360000	984540000	939500000	626950000	847130000	1167800000		769780000	571740000	816310000	737820000	866330000
Carnitine isoC4:0	17644000	22054000	33996000	23258000	24718000	15218000	39729000		15640000	48704000	21270000	28689000	24840000
N-Methylalanine	163560000	156720000	172880000	159800000	171870000	162770000	193470000		168300000	153570000	176200000	131360000	194100000
8-Azaguanine	67443000	34146000	66072000	44894000	71022000	39150000	69603000		89659000	67900000	80202000	63880000	77057000
6-Dimethylaminopurine	124370	131680	137530	87216	75703	74885	124540		80066	96034	84022	112010	81257
Thiamine	147810000	112710000	103790000	135000000	130920000	104610000	128600000		102960000	123750000	90585000	114330000	85097000
N-Acetylhistamine	845450	1881400	1236500	1149700	1165500	1387900	1512200		779930	891400	723840	778680	1557200
Sn-Glycero-3-Phosphocholine	11655000	8855400	11214000	8505900	39929000	8943400	14818000		7865300	50297000	7213600	54753000	6213500
Phosphocholine	194970000	217200000	279850000	242400000	208110000	226140000	270830000		225120000	184070000	248510000	198000000	296630000
2,5-Dimethyl-2,3-dihydrofuran-3-one	381790	304330	288790	386830	338280	393760	367530		366340	343580	368930	367400	525850
Imidazoleacetic acid	290790	203170	330140	186170	364120	239500	354540		306130	261440	413220	208790	523850
Apraclonidine	82601	31322	83505	52863	77097	33408	73370		81037	81833	101890	49856	54789
3-Amino-2-piperidinone	75585	145470	136060	78925	141660	117270	136640		154440	152190	226480	188500	269850
Pro-Gly	93600	55604	57621	40518	80056	66512	84979		52233	71376	40269	37205	54982
N1,N8-diacetylspermidine	14911	9691.3	36938	22542	23221	23089	44685		77032	45491	90052	39214	127630
2-Phenylglycine	1116100	719090	908220	943650	837640	935650	1245800		611980	830660	316170	624270	462700
N4-Acetylcytidine	85399	105130	145290	184850	92932	115810	58810		334150	183310	267600	150050	477950
Nicotinamide riboside	1413900	1775200	1215000	1226400	1543100	1173500	1588900		878990	1538400	1673700	1589100	1001900
1-Methylinosine	179560	172010	253400	203420	223060	175510	81090		132880	127660	310430	140050	221060
Val-Tyr	1316700	1320800	1380700	814030	2589600	842550	723090		1563100	4710000	1722200	3531700	996330
5-Aminoimidazole-4-carboxamide	241070	206540	232520	180840	196940	207750	204410		142830	216490	196980	196410	159820
1-Methylguanosine	1971000	1369800	2027600	1548800	1651500	1149800	1731900		2154300	2219200	2519100	1335300	2791200
L-Methionine sulfoxide	192480	160250	163890	143200	285530	107720	191830		134750	208320	225630	195830	152720
Ala-Phe	1860300	2618900	1265600	1640100	4116000	1517300	665540		1757600	10299000	1930300	12688000	1181100
Leu-Phe	699560	1198000	362340	640410	1820000	551900	308900		799570	12160000	744130	18945000	451390
Gly-Ile	504900	569080	302160	390710	1059200	381290	129270		323590	1933200	323680	1854000	255240
5-methylcytidine	729930	735420	571530	521040	552920	400970	700040		532950	531100	631040	292640	647450
2'-O-methylguanosine	272370	243170	375230	211010	258180	230170	249030		325830	250150	290730	206700	259880
Pterine	1107200	984780	1193900	1045900	1115100	1120800	1266100		1013600	1245700	1138000	1120900	929020
1-Methyluric Acid	587240	512350	784580	629460	727470	507960	802610		466980	561470	531270	634520	727920
7-Methyluric Acid	295710	218880	379560	261290	233350	245390	347570		292610	245920	393650	208210	386860
2-Picoline	171030	93681	99995	125250	95570	114430	114050		187880	124290	181080	120280	110210
2-Acetylfuran	171510	181300	148300	183920	153350	190620	171620		153960	177720	163630	193150	231150
Pyrazine	5345100	4761900	5441600	5532900	3988700	12291000	4485800		5926000	5502300	6239400	4988400	5393900
Leu-Ile	610640	1266600	612860	669370	1357200	648360	433380		691230	8218200	903950	15663000	699710
Ile-Met	169510	261940	164460	168490	302520	173510	122290		177000	894820	247420	1607800	172720
Pro-Val	1243500	1512100	1866100	1038900	2270000	950980	979790		867640	2643600	1812400	1939300	1085200
Thr-Leu	61318	90641	45422	58018	171780	70872	46811		49458	1449500	46097	2740000	40485
Pro-Leu	151510000	129060000	143510000	142110000	167660000	133380000	157500000		140030000	151380000	88791000	145500000	121380000
Leu-Leu	680470	1164100	644450	677080	1244700	698970	421040		728850	8057800	750770	14365000	525340
Val-Leu	389140	763390	554770	508720	1144500	455800	368720		599310	7895800	686710	16917000	444180
cyclo(pro-pro)	9	24872	50218	21322	89749	33292	9		54259	141370	150280	137320	55891
Cyclo(Phe-pro)	74493	174490	214980	130920	52133	119160	133800		36331	17806	34789	9	105280
Ile-Arg	77655	209430	127170	118400	215000	88626	67472		76008	1020400	103900	1307100	73285
Ile-Leu	695970	1267900	572540	621790	1285000	533870	371540		644530	8099400	902650	15679000	609410
Ile-Ile	595080	1294700	582650	706340	1440100	570720	365770		691850	8503800	765630	16101000	607950
Ile-Ser	714880	510330	1006900	611110	798130	697410	1849900		686030	664780	693540	966030	523390
Leu-Thr	148460	323260	84127	148290	553470	139010	85907		123800	3862300	126970	5027200	87613
Lys-Ile	127650	47433	97266	93302	154770	100630	150510		85666	114960	74488	81127	87917
Ser-Val	3456300	2175100	4160100	3963700	2388800	3262400	5428200		3006400	2191100	3302300	2654300	3566800
Trp-Val	95391	110930	35859	79442	178100	73531	34057		122000	720370	184400	971600	38826
Pro-Met	258910	420080	192400	305700	599480	209920	188600		92852	523320	109820	408280	124840
Pro-Ala	3080600	1941500	2198700	2201100	4566800	2099100	2887500		1639500	3052500	1905800	2604100	1726500
Ile-Thr	162730	329290	104260	135480	471140	82675	95313		107410	3935900	106450	5179500	83902
Thr-Ile	48634	101200	47228	43033	160000	47344	48014		50057	1441300	51698	2952600	33586
Lys-Val	376600	346580	311970	317040	585200	297280	269230		272010	570990	266180	449780	241690
Gly-Thr	48680	48497	72788	55155	95560	49113	56534		41579	53872	59068	51034	54282
Leu-Met	162490	257660	156950	226920	266610	190320	90666		180680	886530	233190	1547700	155080
Pro-Glu	1879700	1227400	1627700	1406700	3516300	1217100	2454400		1194200	2045500	1083400	1438400	1421200
Lys-Leu	80485	96249	91720	58987	283100	58035	32052		65611	392190	125600	387500	67555
Val-Glu	44624	49656	33430	40985	64836	28845	26796		19632	329200	26144	562780	24770
Val-Ile	509370	754140	521820	443700	1284200	479260	382390		635140	7808600	684730	17258000	414380
Glu-Gly	3904900	1006200	1702400	2686000	5484300	1665100	3553500		1047600	4754900	123860	2253000	663210
SM(d18:1/16:0)	825430	757280	960290	628000	1100100	668850	964800		454020	496790	733510	692140	376520
PC(20:4(8Z,11Z,14Z,17Z)/P-18:0)	134040	99866	104910	119840	194310	112030	124300		116060	202530	105610	224090	127700
PC(O-16:0/20:5(5Z,8Z,11Z,14Z,17Z))	60683	64557	49323	83194	131490	64411	67817		77354	120770	95943	126500	58021
SM(d16:1/24:1(15Z))	246940	235450	180270	242310	354780	232750	202090		182980	394280	161070	388290	75197
PC(18:1(9Z)/18:3(6Z,9Z,12Z))	972760	1126000	853910	968380	1923900	5686800	770330		1149600	1561300	1062100	1678000	396200
SM(d17:1/24:1(15Z))	41362	39651	49791	64904	56214	67980	52699		97951	196270	124030	240850	84398
PC(22:2(13Z,16Z)/15:0)	98185	62664	85480	74844	102470	52472	50445		99730	197820	97030	198140	68778
PC(20:3(8Z,11Z,14Z)/20:1(11Z))	118990	62396	94921	68980	129430	71845	172450		129940	263510	174880	438850	109670
PC(20:3(8Z,11Z,14Z)/14:0)	1406800	1712100	1394300	1071100	1654500	1509800	1141100		1537400	2230500	1471100	2432000	642110
PC(16:1/16:1)	363160	587620	453470	288000	406890	328630	380460		344930	763050	459690	613210	190670
PC(P-18:1(11Z)/22:2(13Z,16Z))	60678	20359	48491	24743	61104	41251	68205		87584	165910	125770	143240	52728
SM(d18:1/20:0)	234920	184850	188880	304360	661540	237220	263080		191710	292580	179570	230060	127080
PC(22:6(4Z,7Z,10Z,13Z,16Z,19Z)/20:1(11Z))	27547	11204	14364	40625	29925	42758	24835		22916	64094	23322	88690	13686
PC(22:5(4Z,7Z,10Z,13Z,16Z)/P-18:0)	207220	203630	163260	150220	175070	175060	156270		231490	225010	191620	312070	168090
SM(d18:1/18:1(9Z))	99413	109150	117680	97622	200980	115900	102490		54904	133230	88816	130660	90327
PC(24:0)	2244400	2397000	2246400	2422100	2242000	2400700	2260800		4089600	5724400	3640800	16641000	4259700
PC(16:0/22:6)	8080600	6899100	4836700	7136400	10374000	7397700	7888900		2967000	5334600	2895200	4244400	2070800
PC(16:0/18:2)	600080	573480	447560	660510	1585100	855320	747050		454440	846260	395880	912890	318580
SM(d18:1/18:0)	118420	192660	182760	83250	209310	126280	175510		192100	291070	170790	237360	66691
PC(18:0/22:6(4Z,7Z,10Z,13Z,16Z,19Z))	262700	277690	120900	219300	331950	218480	271290		131860	198830	72487	112010	73574
PC(P-18:0/20:4)	148180	95417	80841	143460	163640	125040	109830		153200	215150	91141	156090	116300
PC(18:1(9Z)/18:1(9Z))	116850	67360	36804	47900	235410	198280	112490		98232	118390	64946	87125	15477
PC(O-16:0/20:3)	291160	233900	154340	230660	447400	269920	317420		249870	281560	186910	315730	175020
3-pyridine aldoxime	5982600	4822800	5537700	5461100	6217300	4670800	6240100		4780600	5207700	3985500	4665000	4754800
N-Ethylglycine	160660000	152610000	168270000	158890000	171490000	155650000	180030000		163160000	147810000	171610000	129400000	188200000
Tetraethylene glycol	546850	526540	563390	755100	577510	502940	866130		766740	549150	374380	719290	759690
Heptethylene glycol	2558200	2096900	2752100	2447000	2316800	2425700	2312600		2431500	2386000	2088800	2230200	2798400
Ectoine	333820	379710	247280	275170	346320	348870	322940		459820	506910	451510	762320	606280
3-Guanidinopropionic acid	3815100	3253600	3877000	3820300	4410600	3567900	4430700		3391200	4043400	3252500	3574100	3917200
Ammeline	321630	185720	277860	264600	283290	271400	198100		260080	192170	167560	171890	256140
5-Hydroxypyridine-2(1H)-one	59376	39189	60869	44299	28557	100710	38628		142210	52118	113940	85591	188340
4-Amino-5-hydroxymethyl-2-methylpyrimidine	770480	826220	1350400	448510	1095300	508530	716020		878130	806880	1375700	1736300	475320
Gly-Gln	92980	43503	78231	54554	102810	48194	80297		53317	97004	68741	59883	75904
N-acetyl-D-phenylalanine	660090	867190	941060	865390	693730	357140	797750		700060	903500	797690	914830	768560
gamma-D-GLU-GLY	3968900	945640	1780400	2769400	5864700	1656300	3800700		1181800	5204900	9	2091900	730960
2-pyrimidin-2-yl-propionic acid	250210	140200	247720	136140	254740	148320	290930		276890	269540	294360	207450	286070
Methylguanidine	458410	488460	369020	419690	351740	423510	440280		227780	236420	172600	276220	200960
(+/-)-High Proline	768390	722850	660870	667880	702480	712170	562520		1037600	1249100	959060	1330800	1049100
Cis-L-3-hydroxyproline	1270400	1124500	1359700	1259400	1686500	1176900	1528500		1041800	1346400	1120600	1293100	1218700
Alternaria	41778	68188	31666	40635	88253	49455	14375		37546	169300	28064	214700	23631
CAY10574	74803	50911	93414	28557	158010	78432	140430		103590	79213	122280	106950	103320
Ala-Arg	1566700	2255800	1309600	1539400	3623400	943970	801980		985230	8171000	822890	6497900	879990
(2-Hydroxyethyl)phosphonic acid	96348	97153	67249	213250	263530	91398	52944		68722	1151900	60838	1282000	67266
Glu-Phe-Ala	46696	56409	53188	57682	31621	40288	36099		43441	29651	51346	53297	51436
Pro-Arg	1198000	1117000	343550	830090	2448200	721460	330090		1060500	6869700	1489900	6416600	9
Proline Hydroxyproline	188660000	167870000	163190000	186110000	191740000	181380000	202600000		148820000	191060000	113130000	163000000	154430000
Lys-Pro	331360	330170	336350	436640	320840	347700	406360		384130	312760	374230	287470	397420
Phe-Lys	53257	122960	58361	32643	139950	31543	18049		44372	417790	66311	423270	41074
Pro-Lys	453400	430460	320180	327180	738040	302040	333290		180220	597110	352970	538350	266560
Trimethylamine N-Oxide	12202000	27536000	54651000	20367000	26674000	27126000	21821000		72834000	34945000	64496000	25432000	47561000
Phe-Gly	1350000	1381200	889860	998680	2687500	939340	303670		1427500	5820800	1862000	5422300	910640
Gly-Lys	1015700	1305000	765790	720470	1559300	664500	496930		530960	2424000	949420	2605300	704840
Met-Hyp	229540	195960	183590	250580	175360	145130	177990		358310	371480	250940	312150	318730
Ser-Arg	729390	955600	800570	805330	1843400	525750	370290		423450	2698600	333970	2359100	355810
Phe-Tyr	107430	147920	156400	150160	238710	152470	50665		124380	814360	110520	1037100	121710
Ser-Ser	107170	125550	59688	94163	237920	76559	40827		45516	242540	41282	277430	36425
Trp-Ser	36604000	30294000	29580000	32808000	34796000	31574000	35009000		30765000	33739000	24031000	31407000	25541000
Trp-Thr	871360	907750	639520	947840	446540	821790	874730		717860	450230	356660	292580	690470
Arg-Ala	3132800	3791000	3204800	2914300	6932100	2084300	1356900		2016300	11996000	1624900	9055200	1902700
Tyr-Cys	497190	279030	496170	311240	562840	393540	687290		1166400	614780	1859900	394600	1304700
Arg-Glu	959750	1452500	987780	1692200	1494400	1089100	538520		1086000	3748700	1158200	3298000	1327600
Tyr-Ser	2708700	1729200	3001400	6156600	4004500	3092000	3203900		1279800	2116000	818240	2642700	1913200
Tyr-Tyr	10163	19131	8888	14019	49708	10474	9		11330	90459	20013	66380	12639
Arg-Ser	224810	505840	326590	344240	560340	247540	179770		332200	674910	460590	887850	337270
Arg-Thr	433560	466370	516460	458630	825300	341010	268360		253310	868550	237350	684660	361340
Thr-Ser	93078	121580	55433	83893	211070	71029	23287		34172	391000	30130	402890	21543
Hexanoyl Glycine	86495	187300	116210	352270	253520	106490	280090		17687	20827	10669	24711	13963
Terephthalic Acid	149240	206310	139290	188440	227350	260790	209430		206250	165560	261220	179740	333280
Taurocholic acid	990760	6620400	1966800	2180600	2128700	29838000	1317200		113610000	20714000	33664000	12858000	87088000
Lithocholic acid	842710	813200	783770	772250	806010	804830	771490		881590	918990	835850	779440	875840
Chenodeoxycholic Acid	134020	380570	336070	245230	92424	670200	264170		209490	9	138560	9	238850
4-Hydroxy-3-methoxybenzaldehyde	76185	90671	111230	127820	139540	92837	84338		117200	130510	108490	112710	84871
2'-Deoxyuridine	14681	19540	12891	10232	18838	15277	23975		11579	7063.5	15689	10265	11408
Citramalic Acid	174790	89485	149700	113630	144970	134330	236690		74303	109440	97270	109490	120630
2–Furanoic Acid	10112	11824	30469	14313	11514	17228	22899		23463	13201	26420	32032	23208
2-Hydroxy-4-methylvaleric acid	17184	27733	27637	23367	28722	18253	25901		20112	51510	37483	36048	47312
3-Hydroxy-3-Methyl Butyric Acid	225930	202050	228030	278690	285690	299440	229920		261730	371060	219090	167710	234800
DL-3-Phenyllactic acid(Pla)	12507	18220	15788	16274	16955	14139	8947.9		5695.7	11710	9906.4	10249	10322
TXB2	14254	19107	66594	12724	27820	16693	38825		17542	6261.2	75355	15492	30273
(±)15-HETE	96085	53837	318270	71889	101960	72706	140780		147970	92539	287750	120800	216250
LPG(18:1/0:0)	567820	432230	447440	432610	545640	425810	479810		293680	305980	270250	268840	293180
LPE(18:1/0:0)	142190000	142380000	115600000	119520000	180800000	119200000	166690000		62468000	87548000	62734000	42967000	57294000
LPE(16:0/0:0)	139290000	130060000	101110000	108280000	154000000	107030000	155290000		70848000	78831000	71468000	54119000	63525000
LPE(14:0/0:0)	94483	116040	53881	46667	84274	51737	93932		51595	93611	45865	34183	23985
LPA(0:0/18:0)	973690	796410	1026500	772860	1208000	862070	1322400		541920	650670	483800	495200	498360
LPA(0:0/16:0)	714110	742490	587260	647860	886220	665450	863270		409780	575890	385480	450090	344290
13-HOTrE	9938.7	10914	37837	9110.6	24825	11837	12006		19082	23614	14848	48477	15643
9,10-DiHOME	301230	218640	282810	148990	287950	111920	218480		247540	717780	185490	261230	123730
FFA(18:3)	77117	115740	71318	55150	110560	54306	64729		62164	128640	61288	84376	29343
FFA(16:0)	73615000	74346000	72248000	68151000	80239000	67390000	81917000		64244000	78611000	60062000	66882000	54343000
FFA(18:2)	102680000	110620000	92896000	96576000	113650000	97636000	110090000		86142000	108560000	73255000	94622000	66467000
FFA(12:0)	401390	643670	398330	476660	218930	494930	410390		198550	418770	204730	264180	176920
FFA(18:1)	275440	371490	288830	269960	336010	268800	313070		180160	281240	140020	209580	97256
EPA	3068700	3692300	2438600	2579100	3863100	2406200	3063600		2045400	3678400	1616100	2600300	1364000
DHA	30542000	32899000	26710000	28163000	33945000	28259000	36004000		27689000	32844000	29423000	24388000	27752000
FFA(20:2)	113090	192860	97112	107360	151440	115050	118770		75061	103870	55261	76954	41175
AA	20592000	19446000	16174000	18384000	23021000	17929000	21869000		12997000	15312000	12405000	11487000	10247000
2-(Formylamino)Benzoic Acid	32299	51796	32815	36443	44236	32069	35390		25723	15731	52986	34191	33965
3,4,5-Trimethoxybenzoic Acid	14219	18353	8081.2	11262	16800	16418	21327		15520	21322	15671	8700.5	10533
8,15-Dihete	35352000	60388000	53694000	40305000	39815000	37343000	40733000		19684000	37928000	15092000	23537000	9065600
Ribulose-5-Phosphate	225280000	172110000	198180000	184430000	256430000	220320000	183810000		161840000	173200000	124220000	156850000	160830000
Argininosuccinic acid	39997000	19317000	49687000	29146000	46778000	26193000	39696000		30654000	42784000	30412000	24382000	36389000
2-Deoxyribose 1-Phosphate	952780	545380	1077200	1032900	1375100	583090	1439700		3728500	862710	5129500	537170	2829300
N-Acetylglucosamine 1-Phosphate	7545900	6885900	10634000	6048300	8735100	5959200	7801700		7926800	5207200	10018000	5956300	8661100
Indole-3-lactic acid	87530	75679	90644	111770	144030	112350	102920		76125	85843	78988	62049	90640
Deoxyguanosine diphosphate(dGDP)	105680	37668	46739	383210	469750	285990	272490		87467	69838	17814	40993	61059
estrone 3-sulfate	18238	6693.5	14954	3167.9	19548	3053.3	12099		32962	21411	88179	31023	105430
ADP-ribose	670440	455820	409400	737670	1083900	956850	703630		453800	1236500	686540	2143900	457960
UDP-glucose	2012600	663440	837720	1165900	2792600	1825500	2777100		174150	807650	77134	1333500	105550
3'-Sialyllactose	6950.8	5426.4	7970.7	9267.9	15091	6116.6	8451.7		14560	12572	14429	13885	17968
DL-3,4-Dihydroxyphenyl glycol	17173	17906	16021	7911	11208	14628	18210		18910	23365	26174	11848	14880
2-(4-Hydroxyphenyl)ethanol	702590	532980	711760	638910	636150	649120	909620		803740	528940	892050	503270	2008900
Indole-3-carbinol	1092100	1005900	1083400	1041300	986150	1078100	1082200		1069100	1095400	1099800	1077500	1087500
L-Erythrulose	20012	21804	33000	23998	25130	30987	32508		37535	77514	35870	58587	26750
Glucerol 3-phosphate	2701800	4219900	3608000	3362300	4966000	3782300	5034200		2479700	2803100	2507400	2327200	2740700
Cyclamic acid	11933	3887.8	8798.5	10380	38102	5500.6	9939.7		86814	11557	11753	9071.7	20175
Deoxyguanosine 5'-monophosphate(dGMP)	10350000	6677700	9277100	20623000	27863000	12256000	17179000		5815900	7540400	3804800	6389100	5590700
Tetradecanedioic acid	110200	105570	127940	84103	266050	87748	104530		94363	102740	109470	85860	91763
6β-hydroxytestosterone	7367.2	6183.2	7972.8	7047.2	9109.5	8812.4	4300.5		9250.8	7457.1	9205	6455.4	8415.2
Carbamoyl phosphate	1270900	1261100	1275700	1345200	1469500	1388700	1476500		1514000	1623700	1834500	1527200	2344800
Indoxylsulfuric acid	292470	84253	305820	115100	355940	260510	425090		11467	4283.5	7458.3	8562.1	24692
N-Oleoyl Glycine	224190	270120	271830	260070	247660	268950	259410		263000	242240	264650	245840	296940
Ribose 1-phosphate	225280000	172110000	198180000	184430000	256430000	220320000	183810000		161840000	173200000	124220000	156850000	160830000
Indoleacetaldehyde	3422900	2862100	3572300	2890100	3991000	2695700	3301000		2857000	3250300	3074600	3414900	3061300
D-Xylulose 5-phosphate	225280000	172110000	198180000	184430000	256430000	220320000	183810000		161840000	173200000	124220000	156850000	160830000
Hexadecanedioic acid	126680	122980	162060	107650	127270	143170	136700		110760	120150	117380	81773	113470
2-Hydroxy-2-(4-hydroxy-3-methoxyphenyl)acetic acid	23248	14597	20511	14139	21304	18098	8552.3		20264	14255	23809	15865	20313
5-OxoETE	7370.8	5730.4	11561	3840.7	6870.1	6860.7	17597		5192.2	6781	4667.8	5170.5	5094.8
Ethylsalicylate	6309300	6401900	7091800	8140300	7260600	7294400	5845300		8093700	8237800	9004200	8217900	7581000
N-(2-Methylbenzoyl)glycine	29048	9940.3	22488	18622	40648	20026	39273		2965.7	3446.2	828.97	5145.9	6058
2-Methyl-5-nitroimidazole-1-ethanol	31184	29150	60372	33039	30989	67065	73727		27345	41230	51231	22153	106920
4-Hydroxybenzyl alcohol	26925	19294	17861	20095	28345	15092	16359		6564.2	13142	7826.3	15614	5362.5
Propylparaben	16008	12400	12789	16709	13609	15434	19477		15373	14082	12866	11972	21414
Methylparaben	49499	46337	44640	65451	44177	35322	33221		76678	56989	109740	38822	211710
(±)12-HEPE	181860	269320	579740	142920	514610	273670	404730		214440	261730	507570	609030	215000
(±)12-HETE	3890300	5808800	12719000	3390900	10456000	6789500	12963000		3430900	2485800	9037500	5259600	4941000
(±)15-HEPE	181860	269320	579740	142920	514610	273670	404730		214440	261730	507570	609030	215000
(±)17-HDHA	2827.3	2828.4	7885.7	4906.5	5550.2	3351.3	6989.8		4787.8	1143	10514	9628.2	5459.3
(±)18-HEPE	181860	269320	579740	142920	514610	273670	404730		214440	261730	507570	609030	215000
(±)4-HDHA	16709	15161	15495	14890	17865	20554	32755		27111	53096	32904	72305	29838
(±)5-HEPE	9	4762.7	4527.5	3011	9	2523.3	8019.7		3769.7	4532.1	3994.6	6109.4	3007.7
(±)5-HETE	103550	46009	232720	60895	86013	78158	267710		69169	46228	71435	73476	72912
(±)9-HETE	103550	46009	232720	60895	86013	78158	267710		69169	46228	71435	73476	72912
11,12-EET	278540	166980	1086500	230080	284780	194060	402320		448620	186710	940870	193490	683880
12,13-EpOME	36302	42397	18969	32627	57458	27701	22304		13976	16010	5498.8	21418	10195
13-oxoODE	73183	75851	76410	74821	84506	78018	80387		81050	122920	74061	136230	53740
14(S)-HDHA	313440	628240	1246700	320700	942450	668450	897350		642910	525890	1223700	1285000	784130
15-OxoETE	19740	16533	21632	21875	24959	10937	21776		19275	16935	28194	18896	24784
5,6-DiHETrE	9457.6	7362	6609.8	7545.8	9926.8	4354.7	15607		7685	9525.1	8102.8	12053	5891.9
5-HETrE	16883	17187	54980	7725.3	20500	22023	21752		17829	7328.3	23168	18033	19717
6-keto-Prostaglandin F1α	476190	276650	2662600	426040	513570	295600	737650		1149500	305620	2300000	349740	1811700
9,10-EpOME	36302	42397	18969	32627	57458	27701	22304		13976	16010	5498.8	21418	10195
9-oxoODE	73183	75851	76410	74821	84506	78018	80387		81050	122920	74061	136230	53740
LXB4	13085	6655.3	20255	6190.3	13294	6131.5	23341		15547	12870	21332	35485	6858.2
Prostaglandin E2	27912	26065	109660	24176	21700	18425	46947		62082	16085	96991	19335	56370
PGF1α	38178	15429	34267	38268	38912	32122	36169		20445	7776.2	8157	6013.3	6842.9
Prostaglandin F2α	229650	72209	291170	208620	234650	159010	272350		133450	66266	195580	35685	138880
FFA(14:0)	11344	18062	15129	10535	9503.5	12960	11351		6612.6	14585	6562	8696.9	6243
7-ketodeoxycholic acid	445.39	8872.6	2208.6	1320.7	446.05	6764.5	1769.4		17358	1762.1	3122.9	437.89	18211
2',4'-Dihydroxyacetophenone	49499	46337	44640	65451	44177	35322	33221		76678	56989	109740	38822	211710
5,6-Dimethylbenzimidazole	594450	613590	793900	659440	783740	523960	699950		533390	616080	636000	649090	609550
13(R)-HODE	789070	587570	1772100	633090	1082000	681890	917410		1087200	1160700	1119300	1455600	720350
Indole-4-carboxaldehyde	537450	521080	473610	535690	537460	536640	535990		508970	535190	474900	499230	476650
9(S)-HpOTrE	18494	13448	11133	13788	19051	16759	20636		9208.8	15506	9237.7	18496	5906.6
Xanthopterin	19342	8096.4	23633	8646.2	16590	10528	17433		28825	16440	39527	20698	27568
2-Hydroxyglutaric acid	174790	89485	149700	113630	144970	134330	236690		74303	109440	97270	109490	120630
Tauroursodeoxycholic acid	16971	24033	17928	57729	46566	362100	25728		239720	104550	75871	49265	271280
N-arachidene glycine	3806.3	1322.3	3447.2	3580.7	4619	1855.1	4846		919.73	1492.5	1792.1	347.64	4315.7
FFA(18:4)	170740	226940	164670	206730	166020	162960	202770		104440	194430	73854	147850	51828
Allocholic acid	842710	813200	783770	772250	806010	804830	771490		881590	918990	835850	779440	875840
N6-isopentene adenine	25459	18658	16395	13819	16081	15806	19873		19740	19991	17525	20552	24073
alpha-Muricholic acid	189990	749210	438010	188110	82103	967540	343460		747510	284890	618150	146250	1685800
cis-EODA	23196	39157	60187	20926	24547	14216	18969		39433	129590	18603	32281	11108
FFA(22:6)	30542000	32899000	26710000	28163000	33945000	28259000	36004000		27689000	32844000	29423000	24388000	27752000
12,13-DiHOME	301230	218640	282810	148990	287950	111920	218480		247540	717780	185490	261230	123730
8-isoprostaglandin F1α	10281	10208	49887	4474.2	11600	5149.8	19265		38332	2927.4	40507	3973.3	41794
UDP-D-galactose	2012600	663440	837720	1165900	2792600	1825500	2777100		174150	807650	77134	1333500	105550
4-Acetoxyphenol	120690000	71299000	85597000	64546000	133530000	88408000	101350000		122370000	103630000	129050000	99771000	116830000
2-ethyl-2-hydroxybutyric acid	40690	51063	34911	46385	33227	46837	30074		23609	118960	57795	62729	43625
Taurohyodeoxycholic acid	16971	24033	17928	57729	46566	362100	25728		239720	104550	75871	49265	271280
16-Hydroxyhexadecanoic acid	249770	156290	342940	148340	206420	224380	203600		205240	134870	241780	171880	296410
N,N′-dicyclohexylcarbodiimide	3546800	2897800	2958700	3081400	3145500	2942800	2996900		3392900	3382200	3717700	3470900	3567600
Gamma-Mercholic Acid	45284	1263100	222960	138570	48971	529130	225530		2617200	256160	1548800	127710	3190000
2-hydroxyhexadecanoic acid	249770	156290	342940	148340	206420	224380	203600		205240	134870	241780	171880	296410
Indole-3-carboxylic acid	11792	16083	30762	12872	16878	21859	24921		19805	18498	13861	14914	14059
Cholic acid	80468	2119200	357870	233180	87440	903410	363920		4246000	390850	2466700	153890	5167100
FFA(20:4)	1016300	974340	853910	888510	1153700	878280	1155100		667080	780510	638500	562190	545900
FFA(15:1)	104010	135460	101590	125310	111030	107510	116010		120690	116370	130210	102150	122030
p-Tolyl Sulfate	440260	146330	2230700	2218900	4429400	3175200	7439600		196470	60197	109810	141900	348610
5-Nitrobenzimidazole	23783	18613	21690	17981	33126	21343	16184		14511	23732	24206	20682	25622
Lythramine	1451500	1579000	1020200	934540	1998600	995170	1487000		739520	1108300	509620	698860	367100
Multifidol	45166	30151	45625	28731	44713	46391	37623		51176	31688	46615	37762	47110
3-Sulfocatechol	59687	712790	405960	839040	389040	448760	305390		171180	60689	132810	282740	441000
6-hydroxy-3-succinylpyridine	2015.8	6976.2	5199.9	2606.4	6029.8	1138.8	1707.4		5790.9	1992.8	7915.6	8294	13969
2-(4-hydroxyphenyl) propionate	4642.5	12458	15558	6138.2	11191	12436	5644.9		19200	10837	6267	12736	9491.4
D-Mannose 6-phosphate	154970000	86112000	153450000	140360000	199940000	111890000	95083000		215360000	350590000	200700000	228990000	158560000
Bis(1-inositol) -3,1'-phosphate 1-phosphate	1746200	1810300	1467000	1660700	2474100	1786300	1358300		2150200	3897900	1850700	6459100	1275700
2-amino-4-oxovaleric acid	1377300	1133500	1761600	1291400	1773800	1041700	1414700		1173000	1615900	1594300	1289100	1624700
1-O-vanillyl-β-D-glucose	4340.8	9284.4	8966.2	5064.9	5545.4	10879	7977.2		8498.3	5253.3	9318.7	11728	7703.4
L-2-amino-6-oximelic acid	45403	42304	46525	49137	50043	46674	47098		52321	39115	46521	75457	49209
5-O-(1-carboxyvinyl) -3-phosphate	1901100	940410	815980	2313700	3941500	1970200	2270100		710410	1921200	613050	1760400	587890
2-(α-D-mannosyl) -3-phosphate glyceride	21849000	1570300	3764800	79494000	124270000	31424000	55364000		1613300	8171700	1193200	3383700	1885500
1,6-Anhydro-N-acetyl-beta-muramate	3009.2	3904	2032.9	3583.2	2094.8	2407.4	2670.5		3257.4	4189.8	5066.4	5363.5	4564.9
3-(pyrazol-1-yl) -L-alanine	1802300	1412300	2137600	1611200	2707200	1232700	2069900		1803700	2189500	1977300	1862400	2313400
1-pyrroline-4-hydroxy-2-carboxylate	44142	33829	40237	31192	41072	37711	51413		28529	26555	43564	19560	44678
LPI(16:2/0:0)	16168	17514	11482	11599	18537	16437	25122		4325.9	8613.7	5623.4	7630.4	9321.8
LPS(16:2/0:0)	16612	20209	16039	17669	23955	15304	20289		11018	7914	7272.6	7055.3	6277.1
LPE(0:0/22:4)	7597700	6677700	5193500	5544800	7610200	5509000	9163600		2416000	2820200	2198700	1627100	2698500
LPE(22:4/0:0)	7597700	6677700	5193500	5544800	7610200	5509000	9163600		2416000	2820200	2198700	1627100	2698500
LPE(0:0/22:5)	40885000	39997000	28123000	37356000	47736000	29462000	59374000		11078000	16349000	8621000	8229200	11736000
LPE(22:5/0:0)	40885000	39997000	28123000	37356000	47736000	29462000	59374000		11078000	16349000	8621000	8229200	11736000
LPE(0:0/22:6)	178600000	170440000	145080000	164230000	186970000	147290000	217660000		115060000	136440000	98394000	92660000	117020000
LPE(22:6/0:0)	178600000	170440000	145080000	164230000	186970000	147290000	217660000		115060000	136440000	98394000	92660000	117020000
LPE(0:0/20:2)	4600400	4229200	2743600	3490900	5136200	3274800	5222600		1924300	3271900	1611600	1097700	1551600
LPE(20:2/0:0)	4600400	4229200	2743600	3490900	5136200	3274800	5222600		1924300	3271900	1611600	1097700	1551600
LPE(0:0/20:3)	5262600	5452200	3989300	4860300	8782200	4102100	8549600		1510200	1790200	1287000	1021900	1431000
LPE(20:3/0:0)	5262600	5452200	3989300	4860300	8782200	4102100	8549600		1510200	1790200	1287000	1021900	1431000
LPE(20:4/0:0)	56150000	59355000	30276000	43845000	92083000	42220000	46448000		29592000	101710000	31415000	92803000	16464000
LPE(0:0/20:5)	559240	684490	590830	519210	727550	515690	780350		305890	435590	307160	328160	311040
LPE(20:5/0:0)	559240	684490	590830	519210	727550	515690	780350		305890	435590	307160	328160	311040
LPE(0:0/18:2)	72513000	79491000	59731000	62993000	95223000	69016000	85990000		45850000	65522000	45679000	37599000	42586000
LPE(0:0/18:3)	302890	377370	225830	229380	421920	267130	476210		151720	210020	160930	97815	119200
LPE(18:3/0:0)	302890	377370	225830	229380	421920	267130	476210		151720	210020	160930	97815	119200
LPE(0:0/16:0)	139290000	130060000	101110000	108280000	154000000	107030000	155290000		70848000	78831000	71468000	54119000	63525000
LPE(0:0/16:1)	8588100	9328700	7303000	6636700	8306400	6001700	8939800		1595300	3214000	1996300	1388300	1182900
Glycine linoleate	2424.4	2678.5	5113.8	3814.2	3108.4	2608.9	3287		4331.1	3854.8	2228.1	3159.4	4910.3
2-Hydroxycaprylic acid	31844	8164.3	32341	9785.5	24661	21490	21140		16330	20050	42596	29205	24345
Mucic Acid	9755.3	16411	18317	11887	14906	11939	11004		13265	19906	12458	13219	17992
2-Hydroxy-2-Methyl Butyric acid	27169	5785.5	5524.2	12848	10606	10557	12188		28630	13614	1643.1	2852.8	20628
L-Leucic acid	13057	22443	18434	17054	18462	10770	21344		17984	10395	15334	17556	9580.6
Tridecanedioic acid	720280	690510	752330	710160	2577000	722250	672710		682530	677690	703490	723040	729980
N-Palmitoylglycine	80610	98141	89650	86802	85831	81656	88512		95191	86306	90750	78420	97223
12-HHT	22248	10828	34461	14701	24111	11421	26321		21871	14774	44183	14439	26388
8(S)-HETrE	16883	17187	54980	7725.3	20500	22023	21752		17829	7328.3	23168	18033	19717
15(S)-HETrE	16883	17187	54980	7725.3	20500	22023	21752		17829	7328.3	23168	18033	19717
9(S),12(S),13(S)-TriHOME	353130	161160	450070	152880	235990	214730	370040		526310	375630	551060	548780	311080
(±)8(9)-DiHET	10500	5370.8	5438.5	6595.1	6740.8	10835	8915.9		9036.9	6982.6	10448	8153	6854.3
(±)11(12)-DiHET	10500	5370.8	5438.5	6595.1	6740.8	10835	8915.9		9036.9	6982.6	10448	8153	6854.3
13-HDoHE	67666	78548	193520	61140	146260	84652	154390		105410	90067	192480	186810	148400
10-HDoHE	67666	78548	193520	61140	146260	84652	154390		105410	90067	192480	186810	148400
8-HDoHE	22800	23845	77959	12686	39845	33972	43807		43635	26999	63095	50840	37127
11-HDoHE	67666	78548	193520	61140	146260	84652	154390		105410	90067	192480	186810	148400
16-HDoHE	5777.6	4740	11329	3661.1	10653	8035.1	16384		8244.6	7881.3	12010	11224	5316.1
20-HDoHE	2551.9	4660.2	4110.8	3442.4	7762.2	4613.2	9781.6		12476	12240	10105	14488	6690.2
11-HEDE	27628	23254	78698	26805	20981	15732	27994		44110	36488	57197	26070	51657
15-HEDE	27628	23254	78698	26805	20981	15732	27994		44110	36488	57197	26070	51657
11β-Prostaglandin E2	21012	17232	77445	27687	8535.7	12539	34319		21180	17089	71252	15734	49679
(±)19(20)-DiHDPE(A)	11533	25155	24003	13324	15606	12462	18399		11891	20994	13213	16769	12623
Sorbitol 6-phosphate	16347	36320	15038	40904	6893.2	29339	8407.5		54056	27934	57546	24921	44426
N-Arachidonoyl-L-Alanine	14458	12043	14493	15666	16644	11718	26423		8661.3	3064.9	10623	3796.8	10047
Ethionamide	3817800	4030300	4277200	5168200	4473200	4585600	4038800		5292700	5061100	5651900	5184700	4569800
Glycerophospho-N-Arachidonoyl Ethanolamine	117040000	120010000	108900000	114230000	132750000	99828000	146810000		61275000	87289000	68101000	55130000	65954000
4-Dodecylbenzenesulfonic acid	7183600	7662300	8493500	8602900	7916900	8099300	7049800		8310400	8099000	8357800	8595800	8765100
2-Hydroxyhexanoic acid	15360	18113	16961	13272	21356	13700	16170		11951	11531	12014	15303	11183
3-Hydroxycinnamic acid	97712	106570	105810	94901	106960	111740	107050		106180	99037	115880	104470	94248
3-Phenoxybenzoic acid	12318	11817	12891	10056	7826.5	10951	9126.9		19486	12406	17105	10087	9447.8
6-Hydroxyflavone (6-HF)	8415.4	9724.7	15368	7903.6	10097	10184	12885		6768.8	22254	14937	8716.8	16360
Acetylvaline	11222	16394	13481	8281.8	16175	13018	13992		11367	11510	20844	12068	22564
Dimethylmalonic acid	27809	22719	16345	24871	7921.6	16072	22266		25130	18350	19415	22522	21334
Monobutyl phthalate	105170	72705	80859	67521	79740	82351	82773		86247	73198	74075	60495	87516
Octadecanedioic acid	56223	66042	75428	64434	53292	70532	62693		56576	75731	60643	59222	46541
Taurohyocholic acid	46312	132850	89828	70413	69168	523340	72368		294800	49440	163360	62411	221660
Phosphatidylethanolamine lyso alkenyl 16:0	871840	875990	618630	651410	1299600	700010	1220300		389160	662440	352610	387260	393330
LPA(16:0/0:0)	714110	742490	587260	647860	886220	665450	863270		409780	575890	385480	450090	344290
3-Deoxyguanosine	180500	173870	170880	137170	174040	134170	204000		133090	96164	104600	85310	211100
Cytidine 2',3'-cyclic monophosphoric acid	36808	30383	36574	22525	41628	26108	23550		21323	33020	19283	40861	13933
Cytochalasin-H	39683	20621	21468	45013	29774	19550	34111		38763	33978	51082	25044	30571
Isocitric acid	3870200	3132900	5284700	3003200	4960700	2677800	4168900		2724700	4033300	2995200	3281300	4294700
Glu-Thr	18412	20162	14589	22850	23197	22373	20046		32320	31087	23938	18768	20160
LPA(18:1/0:0)	274850	263970	174800	183100	289570	210480	233660		151170	501270	171430	477440	98347
Gemfibrozil	94751	73979	76773	72994	95378	85600	71822		79530	82524	81576	69651	77331
Hydroxypiperazic acid	345690	332290	337410	383830	464100	333450	366790		455060	368910	460450	414940	414370
2-Deoxyribose-5'-phosphate	148280	148080	183700	147340	97242	162440	205660		411240	169970	585150	116360	403010
3-(2-Naphthyl)-L-alanine	123420	97507	155910	101150	105090	119350	106120		150460	106330	100200	117800	196260
S-Ribosyl-L-homocysteine	119010	69582	118830	128560	147320	154170	117860		74658	92148	35492	98566	23156
3-Methylaspartate	2300800	2292400	2190600	3419900	1972700	2648500	1648500		3430600	2888400	3486600	4143800	3242000
Phosphatidylethanolamine lyso alkenyl 18:2	19461000	15145000	11850000	14786000	25285000	14031000	26793000		7241600	12982000	8108400	5367800	8606300
3-(2-Hydroxyphenyl)propanoic acid	64172000	63229000	65231000	66498000	66219000	67019000	66360000		66613000	70036000	67738000	67536000	65713000
2-Octanamidoacetic acid	16417	20200	11722	29538	25697	13452	24422		13261	19815	10760	12119	4496
Flavin Mononucleotide(FMN)	138250	87788	164970	110820	75576	65057	79033		124250	80305	91179	67802	152400
Tropine	12125	9905.6	15141	7375.8	12368	9042.2	7248.3		7329.9	13160	7867.2	10850	13315
Tetradecyl phosphonic acid	305310	297420	323320	343920	367580	354510	367940		265970	273750	263450	272000	293090
Piperic acid	598540	640520	675470	791340	656850	648250	556300		777540	751250	855560	752910	641570
3-Hydroxy-4-methoxybenzoic acid	26203	11012	30514	5419.4	29462	9517.2	24730		62013	10536	67467	22443	31267
3,4-Dimethylbenzoic acid	15188	14405	5227.8	10026	15490	10400	15675		13570	12661	17535	25839	5525.5
D-(+)-talose	116200	242770	386420	327130	246820	119570	245120		162140	229300	214040	249740	221150
D-Allose	116200	242770	386420	327130	246820	119570	245120		162140	229300	214040	249740	221150
DL-O-tyrosine	587810	383910	515170	446750	813570	423260	546950		393910	646400	429540	597300	479220
4,4'-Dihydroxybenzophenone	284590	293060	336000	314270	299300	313500	261400		303890	327330	297190	356760	303320
Zereno	23631	24254	32239	38133	28624	31746	31459		28711	15596	24163	16411	34232
4-(4-(Benzo[d][1,3]dioxan-5-yl)-5-(pyridin-2-yl)-1H-imidazol-2-yl)benzamide	6957.8	3728.6	6398.4	4118.7	11240	3683.3	4859.7		6566.6	7175.8	8987.7	6172.7	8518.4
FFA(16:1)	59536000	105490000	90373000	66703000	56829000	62631000	72436000		31359000	62177000	24939000	37126000	15171000
ent-Prostaglandin F2α	292810	95771	331970	233110	232020	149370	339010		155570	73419	214730	47273	154820
Dihydrodaidzein	10821	10005	34839	2174.2	42904	2836.6	22756		12197	609.8	64276	3025.1	32232
8-iso Prostaglandin E1	302830	85419	375400	253850	311840	177470	388520		178450	84950	251160	71257	163680
Docosahexaenoic Acid Glycine	2506.7	1922	3076.6	3881.8	1699.5	2297.4	3325.4		1240.6	1815.2	2613.4	1739	8611.2
2,6-Di-tert-butyl-4-(hydroxymethyl)phenol	2560200	2214200	2465300	2349200	2299100	2385500	2389100		2531600	2450700	2350000	2529400	2342800
Pinolenic acid	81144	76387	54836	82880	85169	62705	91739		32248	44751	22167	51651	13303
13,14-dihydro-15-keto Prostaglandin F2α	5530.4	5104.6	25694	3725.5	10993	6661.5	54097		6563	5886.7	39615	13799	9687.9
16,16-Dimethyl Prostaglandin A2	77460	30983	155900	45444	81781	28301	111440		64316	65392	167290	50480	102490
9,10-dihydroxystearic acid	30691	21990	26681	15086	17939	17555	17236		18709	61475	33116	27829	19603
(R)-3-Hydroxymyristic acid	472530	464450	379270	665860	244580	444430	399920		363870	724150	255770	350190	305690
4-Oxoretinoic acid	41682	32564	20498	31619	34821	34412	29404		27565	31087	23501	32673	31504
N-Myristoylglycine	136300	136420	125090	140480	154840	116040	112710		127820	158590	122450	111730	133300
Carbocyclic Hemoxane A2	9263.7	4737.2	17425	5817.3	6471.4	7508	8667		9875.9	3129.8	11550	11154	7042.2
Methanandamide	5167.5	7105	5433.3	4934.5	6383.7	4073.8	3284.7		5465.9	9487.4	3586.1	6008.2	2204.3
4-Hydroxy-3-methoxyphenyl glycol	4635.2	2925.4	19653	5094.7	7354.8	1896.1	10207		7874.9	1184.2	15356	2499.9	15304
Hydroferulic acid	10425	4495.7	10299	4562.2	7415.1	3312.1	7854.3		48584	5496.4	125800	2841.6	103450
(S)-2-Hydroxy-3-phenylpropanoic acid	28405	38830	42000	10735	20440	11661	38468		22737	24141	29779	18366	33270
L-Gulose	116200	242770	386420	327130	246820	119570	245120		162140	229300	214040	249740	221150
Deoxycholic acid	165820	409150	389600	305340	97310	763290	234950		232250	9	90054	9	272670
beta-Muricholic acid	115480	779530	273950	203130	92265	759100	316360		548850	205110	499760	92204	1602100
Taurine-α-ratcholate	46312	132850	89828	70413	69168	523340	72368		294800	49440	163360	62411	221660
Phe-Phe	36725	50820	36858	28509	50222	39988	33880		48495	103820	37211	130110	30738
L-Alanyl-L-Lysine	263940	277740	410480	267810	315010	309430	834330		398770	318220	424810	339340	344850
4-Coumaric Acid	97712	106570	105810	94901	106960	111740	107050		106180	99037	115880	104470	94248
2-Methoxybenzoic Acid	1430800	1484500	1350400	1443100	1698400	1768100	1078300		2035400	1581100	1800000	1874500	1138700
5,6-Dihydro-5-Methyluracil	77947	52733	86247	43635	67438	48588	95719		80629	50520	118390	66073	75589
Pyrimidine	338980	338280	432860	422850	407720	334570	447360		336920	386150	300990	284560	309880
Thymine	497210	365320	527200	300000	474320	386300	695670		483440	339920	805820	287820	622220
3,3',5-Triiodo-L-Thyronine	16677	36056	54663	39922	40286	18541	33355		32040	36852	27947	38015	26850
L-Thyroxine	26081	65100	83029	50234	71159	66702	37073		66684	29477	19448	59156	27223
N-Acetyl-5-Hydroxytryptamine	10094	20955	19963	21119	18531	25779	18159		24716	68935	23262	40174	67534
Nicotinamide	366220000	353490000	434020000	412490000	373440000	320900000	430280000		338900000	378390000	340460000	358450000	357770000
All-Trans-13,14-Dihydroretinol	96406	236440	236380	208980	91058	199420	165370		207400	124070	249820	47708	473010
Indole-3-Carboxaldehyde	143470	119000	147390	142140	148960	148630	117760		141840	145530	114860	121180	119840
LPC(0:0/14:0)	2082000	2126000	1592300	1212900	1754600	1370600	1977900		1501900	2467800	1087600	1597700	877740
LPC(16:0/0:0)	499590000	479240000	445390000	470820000	535420000	462640000	509790000		416110000	458150000	389300000	411410000	369880000
4-Hydroxybenzaldehyde	326600	312780	257610	307470	301510	261470	180130		185930	267540	186110	253940	274930
Pantetheine	16047000	18432000	19627000	18367000	14467000	16300000	18059000		18070000	13240000	24641000	15036000	18918000
5'-Deoxy-5'-(Methylthio) Adenosine	20890000	16284000	19286000	18492000	23967000	18902000	20937000		14750000	15684000	11499000	16102000	12238000
LPC(17:0/0:0)	129320000	138440000	132960000	132740000	142000000	135020000	137110000		131830000	123940000	123380000	124000000	127680000
10-Formyl-Thf	16407	179480	63232	48550	66886	76987	40884		32216	40887	15152	23161	36021
2-Methylguanosine	600030	529820	636480	395180	510220	371590	599610		530770	626420	706160	339610	749280
LPC(15:0/0:0)	14606000	15370000	12713000	11141000	18508000	12834000	16835000		11795000	9189100	8458200	6829900	10435000
LPC(0:0/18:2)	343760000	361780000	335460000	337500000	389600000	362370000	379520000		321270000	340440000	287790000	300120000	267000000
Indole-3-acetamide	874900	948600	1266000	867820	932990	748080	1068700		671070	427460	553330	345410	694910
LPC(O-16:0/2:0)	542460000	519230000	497450000	495760000	566000000	498870000	551180000		407780000	411740000	375590000	371560000	395130000
Herniarin	5652	22417	12234	5860.7	9260.8	7536.4	14695		13746	5040.6	8162	10205	5836
Oleamide	86188	96461	19405	26714	9752.9	1284.3	36861		33776	54585	74084	19116	9920
N-Alpha-acetyl-L-lysine	2139000	2089300	2621100	2847900	3152200	2881900	2810800		1967200	2393100	1569800	2278400	3531700
2'-Hydroxy-5'-methylacetophenone	1619800	1028700	627600	1086300	1051700	967920	956010		650590	782680	1043000	1362000	500570
Spermidine	6486600	5118000	4393400	5548900	8293000	4950100	4804000		6027800	8850900	3913600	9451400	5201000
N-Acetyl-L-Histidine	87276	80313	163520	153650	117380	62400	144030		96664	142030	208430	134600	267700
Carnitine 2-methyl-C4	1792000	2632800	4120800	1730200	3698300	2550200	2623500		2176100	1086700	6972300	3736500	1488200
Isonicotinic acid	219720000	216950000	254990000	242710000	232680000	190600000	262520000		203300000	224210000	191540000	209040000	206360000
Phe-Pro	342240	364750	354910	275010	941310	258920	256540		224970	2092000	379870	2132900	251490
LPE(16:1/0:0)	244050	260300	191250	177210	199970	161210	225150		36180	64821	66663	30940	31927
Ethyl dodecanoate	484270	678490	548500	665950	604130	448950	481540		480600	335120	585920	627870	589900
L-Tyrosine methyl ester	113060	137770	182190	90261	177650	136880	125260		158750	235320	200500	274960	258450
3-Chloroaniline	58468000	58153000	60334000	61695000	60758000	61162000	60057000		63700000	63504000	62760000	60370000	60788000
4-Ethyl-2-methoxyphenol	31234	41624	44982	37406	23181	41144	40375		30019	45882	28346	23985	35112
18β-Glycyrrhetinic acid	455380	410960	307540	376460	355720	403890	369510		309650	337860	231000	366730	494980
Diethyl malonate	22375	48052	62462	45999	58037	49113	40577		32324	52311	23028	58675	43904
2-Pentyl-3-phenyl-2-propenal	85253	73363	86616	89578	90137	87548	76830		86012	94483	82067	78260	90249
O-Succinyl-L-Homoserine	41258	58439	67628	19843	49675	25855	73139		32144	32618	49659	59086	35469
Thiamine Monophosphate	8101900	6417200	6827000	6544400	6096100	8643700	8151800		5684700	5657300	5929300	4190200	6491700
N-Amidino-L-Aspartate	34248	40654	55177	33395	36953	40002	33554		58200	56320	69882	50242	27502
Cortisol	7219.4	4410.1	3341.1	1803	1149.8	12263	3128.8		23069	16904	12790	7083.4	28347
L-Tryptophanamide	216970	195750	269610	186760	292200	141540	208180		185340	195950	177190	237280	194070
Catechol	7412600	7401700	7750300	7855700	7501600	7411100	7290200		7730600	7647200	8157800	7443900	7447600
Pyridoxal	1776700	1353000	1326400	1247900	1852700	1336400	1221700		1982800	2022500	1993800	1640800	1821500
Delta-Hexalactone	11655000	12176000	12346000	12899000	11774000	13501000	12148000		13594000	13425000	13084000	13467000	12915000
1-Hydroxylamino-2-phenylethane	1394800	1315000	1557700	1240900	1582300	1012300	1188800		1082800	1671700	1343800	1554900	1300200
5'-Deoxyadenosine	2755100	1296500	2101400	2698700	4408000	2775700	2887900		1379900	2205900	729670	1341700	392710
Thr-Phe	152090	164730	292480	207430	347060	160540	206870		234080	644520	242700	907460	189440
Trp-Glu	417490	347770	425400	344250	571320	329000	194490		441350	959170	541770	744120	377690
(Z) -4 ', 6-dihydroxyfuranone	39130	15115	37247	10671	76302	7136.1	21025		119470	30764	278570	88235	178100
Salicylaldehyde	844770	873650	1499200	888800	1317100	804820	1403000		1302900	69363	656210	257140	828340
Benzaldehyde	9994500	9618900	11145000	9766400	12259000	8404400	10172000		9386400	13319000	10953000	11707000	10416000
alpha-hexylcinnamaldehyde	79708	68660	56351	79726	75223	79303	74083		73725	60195	76757	69078	77397
N-(2-hydroxyethyl)stearamide	29873	21922	16159	26291	14193	33064	29023		13495	7112.8	27237	9147.7	24343
Sphingosine	45381	46221	32745	53680	43252	53763	44195		33254	27242	30808	43804	58207
Hydroxyquinoline	850460	840110	1043900	754510	1162500	690240	830330		768150	1053400	878620	938590	740750
Palmitoyl N-isopropylamide	88309	87566	67821	92971	201940	88085	111680		144560	123850	148710	159510	144500
PC(8:0/8:0)	546180	568310	371870	397010	797560	492320	634310		340320	436650	225010	261980	247690
7-methylguanosine	600030	529820	636480	395180	510220	371590	599610		530770	626420	706160	339610	749280
Kojibiose	87391	76135	77084	75186	105080	59209	93814		62167	80193	64657	76831	55228
2'-O-methyladenosine	46445000	29041000	42165000	91243000	118910000	51506000	69214000		27142000	39758000	21315000	34427000	29967000
Carnitine C12:0	23546	21910	51782	60830	14833	43950	62282		23922	38645	13178	12783	17441
Thiazole	22091	47054	24923	28476	43496	30574	26838		27601	58074	44489	18295	46305
Allopurinol	195890000	192400000	190770000	219450000	184540000	178290000	195010000		173380000	202720000	136240000	200690000	173090000
PC(12:0/12:0)	1174900	1091800	933570	869190	1848100	994540	1901300		484540	439480	324530	229210	514220
MG(18:2/0:0/0:0)	7978.6	15019	36341	6529.4	11075	10311	7102.6		27637	35368	27982	35287	4264.4
Methoxyindoleacetic Acid	42252	35690	70061	76298	63573	52545	78819		27468	15670	24266	34455	47470
2-Aminomethylpyrimidine	3862300	3328000	3922900	3255800	4742700	3080800	3879700		3949700	4515400	5251900	3986000	5253100
(R)-(-)-2-phenylglycine	1394800	1315000	1557700	1240900	1582300	1012300	1188800		1082800	1671700	1343800	1554900	1300200
1-Acetylindole	530690	619480	513180	738650	865180	557230	620580		486950	748050	561980	695330	514410
3-Carboxypropyltrimethylammonium	1742500	1699700	1937700	1638200	2264400	1928100	2121600		2729600	4039900	2970400	3412900	3557200
LPC(O-18:0/0:0)	1460900	959200	656190	687740	1045100	578270	806010		536200	521590	458200	420350	680100
4-Vinylguaiacol	131490	146270	71714	128380	95649	86613	130770		150600	88265	101200	45704	65705
1-Methylguanine	542240	593090	619600	601150	523140	522940	628130		637600	407550	725580	479380	964390
Palmitoyl-EA	29131	40653	23502	32674	27616	39963	29901		25786	18720	47823	20629	29452
9-octadecenal	130210	130590	140660	122030	120810	127910	114700		148040	143600	127610	141080	138780
N-Methyl-α-aminoisobutyric acid	1834800	1036700	1006600	709730	1729100	1957000	1128700		46308000	30025000	56949000	45603000	31386000
N-Acetylcadaverine	288350	258490	372350	247710	372470	267830	350380		281490	285350	226000	347530	184430
Calcitriol	9469.8	12682	16891	10779	17517	14336	15323		34764	40718	36062	31138	44522
Biotinamide	1215500	900300	1207800	956500	2885700	1077400	1600800		1349300	1464400	2685900	2648000	686530
Hypotaurocyamine	20467000	12663000	19056000	18208000	14206000	17907000	24240000		11480000	14612000	4745300	11603000	11504000
8,8a-deoxy oleane	46567	730450	147850	66402	31505	314730	140850		1387900	141390	865460	75048	1857400
5'-Deoxy-5'-fluoroadenosine	656970	418620	437730	1216300	1079200	710820	842500		218440	490220	120720	470180	234780
(1R,6S)-6-amino-5-oxocyclohexyl-2-ene-1-carboxylic acid ester	51064000	41908000	50632000	42496000	57770000	39967000	52684000		50232000	53456000	63636000	48469000	68114000
N-acetylpyrrolidine	4608800	4078800	4712900	4268100	5178400	3995600	4933400		3231100	4131500	2913500	4060900	3625300
1,3-Dicyclohexylurea	83284	83766	72581	91982	72693	105810	98089		92091	82035	66215	102570	79243
PC(O-16:0/O-1:0)	542120000	501850000	498380000	515440000	522950000	505200000	527270000		462260000	493890000	458870000	465270000	439290000
Heterodendrin	11264000	13870000	16139000	10318000	13436000	12604000	13383000		7055700	7997000	7071700	5672400	8704700
Folic acid	16407	179480	63232	48550	66886	76987	40884		32216	40887	15152	23161	36021
Dopaquinone	28519	27101	12093	23546	14600	21963	33507		13851	20535	23414	18880	27205
4-tert-butylbenzoic acid	654240	663110	546810	618250	646330	704050	777620		658680	629210	568920	691330	797180
2,4-diacetamino-2,4,6-triphenoxy-D-mannopyranose	1206600	1129100	565670	6809900	4791700	675680	638600		950520	24467000	1094900	25658000	383930
1-deoxyvaleric acid	1589000	1535000	1636700	1672200	1249300	1598400	1597200		1853900	1577600	1937600	1990200	1903700
20,26-dihydroxyecdysone	301690000	289070000	249240000	273070000	333160000	269830000	314650000		219500000	258110000	201090000	218860000	186410000
Carnitine C6:0	137320	281800	451920	219280	86992	282280	278100		118530	214880	142550	166110	472880
Pregnanetriol	1297200	1139100	838880	927260	1698200	1097200	1282500		669530	806580	683600	746050	554530
Piperidone	168250	190990	76049	198900	235750	84882	91715		96916	145230	124410	73445	215020
(2S,3S)-3-methylphenylalanine	170400	175500	203060	137010	214160	119020	150690		149800	294490	219100	298590	218750
Monoisobutyl phthalate	98970	112510	153640	145040	161080	87581	200870		163570	110460	168300	157970	145540
LPC(0:0/22:4)	41794000	35680000	30752000	32670000	45798000	27934000	56153000		9726600	13110000	8817600	6308500	10523000
LPC(22:4/0:0)	41794000	35680000	30752000	32670000	45798000	27934000	56153000		9726600	13110000	8817600	6308500	10523000
LPC(0:0/22:5)	138680000	132650000	103800000	138120000	169760000	105860000	206510000		27528000	44846000	20783000	22240000	34609000
LPC(22:5/0:0)	131790000	111600000	96317000	106150000	120160000	96342000	159300000		49280000	68747000	42594000	34000000	42120000
LPC(20:1/0:0)	17494000	18386000	11727000	13914000	20333000	13664000	18964000		6431900	9254600	3584600	5186300	5145600
LPC(20:2/0:0)	20532000	19889000	16129000	17908000	26601000	16088000	26393000		14178000	24017000	12648000	9581400	12763000
LPC(0:0/20:2)	20532000	19889000	16129000	17908000	26601000	16088000	26393000		14178000	24017000	12648000	9581400	12763000
LPC(0:0/20:3)	18290000	17065000	15082000	15124000	23244000	16673000	25037000		6382200	6636900	4410100	4461100	6092400
LPC(20:3/0:0)	18290000	17065000	15082000	15124000	23244000	16673000	25037000		6382200	6636900	4410100	4461100	6092400
LPC(0:0/20:4)	335790000	335050000	275490000	310210000	371860000	322190000	336730000		215850000	365970000	254850000	340990000	135110000
LPC(20:4/0:0)	335790000	335050000	275490000	310210000	371860000	322190000	336730000		215850000	365970000	254850000	340990000	135110000
LPC(20:5/0:0)	221700	288710	117540	173110	362370	250440	236800		114230	188020	160810	84162	82655
LPC(0:0/20:5)	221700	288710	117540	173110	362370	250440	236800		114230	188020	160810	84162	82655
LPC(18:0/0:0)	206520000	185340000	203070000	191580000	207780000	172200000	240850000		119610000	81881000	98770000	58821000	131230000
LPC(18:1/0:0)	404630000	406490000	357530000	348950000	452670000	347990000	432030000		243030000	303540000	209570000	215990000	197940000
LPC(18:2/0:0)	343760000	361780000	335460000	337500000	389600000	362370000	379520000		321270000	340440000	287790000	300120000	267000000
LPC(0:0/16:0)	506120000	532630000	500610000	515780000	566750000	503680000	540030000		468020000	506130000	445920000	462310000	435930000
LPC(16:1/0:0)	1708500	1592300	1151600	1161400	3347200	1230000	2107100		1423200	1428800	828150	1087400	669550
Shinorine	378910	383570	308320	258280	346800	347870	257170		375520	299170	395710	354650	236730
mycosporine-glutaminol	43900	14756	18653	21280	35173	29977	42379		66106	21008	47148	31993	59979
Mycosporine glycine	107730	146170	161520	150150	73861	180160	170350		133480	132820	143300	102190	163610
Carnitine C22:2	808800	773440	354960	652340	1028100	611740	911290		327380	466890	361870	237580	308500
Carnitine C20:1-OH	676210	532700	1023300	1657800	153490	834470	1119400		671410	4167400	1050800	1743700	560270
Carnitine C21:2	62710	91979	45251	78852	42830	68673	100060		46434	47593	126250	96682	9436.5
Carnitine C21:3	22423	16636	11055	19514	14811	11827	20334		8236.6	9422.4	11088	4841.4	9585.1
Carnitine C20:1	1651900	1569200	1863400	3085800	261480	1580300	2730800		590460	1158600	754530	367720	533990
Carnitine C20:2	427930	456530	502380	705270	128470	348980	493810		570790	2409400	467840	641910	279510
Carnitine ph-C14	2100000	1677700	3829900	2330000	3006000	2581800	2931400		2988700	3591000	2584500	3758500	2337700
Carnitine C20:5	29402	9674.3	62500	24078	38359	29293	41446		47392	77734	44442	73558	37202
Carnitine C17:1:DC	41760	17861	43158	54740	43518	35065	51233		71940	165340	88314	150650	54607
Carnitine C18:2-OH	1187900	543150	1178400	1173300	1487400	1046100	1631300		1978200	4698800	2393200	4853100	2180000
Carnitine C19:2	49522	52461	32085	52076	45547	63735	42155		64663	109330	60898	31733	53708
Carnitine C18:0	2921700	2714900	5358000	3847500	2093300	3211800	3919000		3034300	3158600	4067100	2281000	4047700
Carnitine C18:1	240240	87650	765820	275920	260760	218630	274380		555130	453250	942320	403980	568450
Carnitine C18:2	2906100	1773100	4120400	3235700	3110200	3253100	8888400		3582100	5904000	4021000	3306300	2317600
Carnitine C15:DC	1948500	683610	3746800	2201900	1945700	1445600	2421200		2431700	3745700	3073500	2340800	2576700
Carnitine C17:0	65873	154550	74714	134200	63417	176560	76771		152980	159520	154120	125350	62747
Carnitine C16:0	3585800	3011800	6904600	5854200	2395700	3369300	8335400		3177800	8831500	3642400	2506600	2535200
Carnitine C16:1	350480	633350	945150	582700	131970	441340	1473500		234360	554980	180700	131450	200770
Carnitine C16:2	87995	271800	207890	110350	22502	104230	200610		49388	129630	64937	99054	59548
Carnitine C16:3	52614	5907	95607	62829	44102	27959	131390		38634	6820	23299	2755.3	26443
Carnitine C14-OH	399150	401920	1736100	703620	327650	549120	841390		622820	1269500	866460	547570	679190
Carnitine C14:1-OH	35810	33965	235010	117620	44621	98905	125630		52208	92357	67855	24065	51649
Carnitine C14:2-OH	78338	56166	274620	83907	68724	79333	182620		110880	81376	122200	53652	102060
Carnitine C14:0	489850	618750	1151900	801420	310960	637550	1155400		450270	1255500	373740	239030	376180
Carnitine C14:1	23258	71702	267700	64481	70733	98744	115120		117270	226420	170360	114400	126130
Carnitine C14:2	242790	43496	180650	248330	82496	94089	577500		123810	6873.3	72256	2480.4	284850
Carnitine C12:1	55613	80326	148900	81150	53984	61489	109830		84784	50506	74972	52795	73700
Carnitine C10:0	146470	175760	318600	191550	57825	218790	361150		87600	166240	52294	66330	102290
Carnitine C8-OH	1172000	2273000	2191200	1843400	1242500	2256900	1241600		2041100	2693200	2223500	2213100	2091900
Carnitine C7-OH	26948	221660	158660	46383	598320	100530	34730		241550	101230	1029800	566970	229940
Carnitine C6:DC	23209	31526	30937	31688	26498	31593	21448		24781	53458	12693	31989	17510
Carnitine C8:0	39682	54277	84672	58789	19116	77585	78838		20545	47380	20638	19818	42404
Carnitine C8:1	59466	58514	119860	46737	13746	38944	89245		83011	30693	85073	21942	74870
Carnitine C5:DC	7819.6	178350	181700	36486	15069	76555	31054		94077	240310	250000	159250	339750
Carnitine C7:1	9	15724	6993.6	9	9	9	9		39774	30281	33340	13047	16391
Carnitine ph-C1	305190	227550	438740	292310	404510	374430	459950		663710	96590	385500	50717	306100
Carnitine C4:DC	23912000	13669000	40091000	10690000	58188000	24670000	38691000		35078000	13853000	22049000	16492000	26429000
Carnitine C5:0	1792000	2632800	4120800	1730200	3698300	2550200	2623500		2176100	1086700	6972300	3736500	1488200
Carnitine C5:1	785790	635660	834070	622770	2024700	642150	1007100		866350	943780	1849200	1994400	455970
Carnitine C4:0	7505300	8546800	13950000	9029400	11558000	5483500	15734000		7188800	28054000	8870900	13362000	10462000
MG(0:0/22:6/0:0)	1002600	1676300	1411200	1631900	1424600	1708400	2702700		1273600	1473200	1979700	1095000	2728500
MG(22:6/0:0/0:0)	1002600	1676300	1411200	1631900	1424600	1708400	2702700		1273600	1473200	1979700	1095000	2728500
MG(0:0/20:5/0:0)	8479.3	9595.8	12653	8695.2	4075.8	9723.2	6965.2		19812	11664	20649	9969.1	63348
MG(20:5/0:0/0:0)	8479.3	9595.8	12653	8695.2	4075.8	9723.2	6965.2		19812	11664	20649	9969.1	63348
MG(20:4/0:0/0:0)	475200	988110	1063400	891660	488080	966580	719490		929810	600670	1039600	351370	1836700
FFA(22:7)	133660	277650	589260	194260	511970	359590	461390		299460	245340	590320	559730	375350
1,3-Diphenylguanidine	48121	47134	43441	45237	43784	45957	48673		47525	55589	55682	59307	45678
(2S,3S)-butane-2,3-diol	351020	288900	407070	220180	418340	135280	295980		211190	249990	269050	302990	189500
Diethyl 2-methyl-3-oxosuccinate	69396	71468	108960	88622	92771	88674	89420		95283	93526	88530	107640	77975
1-Methyl-hydantoin	15497	17401	11706	9414.3	16088	16903	10146		14446	21505	19163	20973	13209
Theophylline	27245	25584	30738	29055	22127	23444	21848		32420	28407	21283	25965	26218
16-Dehydroprogesterone	625480	665760	478410	510940	715870	487810	812530		266020	205310	280210	71477	267840
Phe-Asn	63771	88792	56611	56964	115850	69846	55436		62462	620430	56353	932930	59550
Phe-Met	57270	91344	28589	31557	88365	40086	12962		58792	348060	40471	454400	45573
Glu-Met	8641.5	18184	51411	12639	26292	14142	19042		16841	16737	30025	19801	30514
Phe-Val	260620	836590	190770	246460	945960	199350	92053		278580	3341400	233670	4212000	148890
Carnitine C10:1	128230	127300	254670	205070	56763	188950	179850		99839	110340	98529	56279	113890
Carnitine C12:3	34195	37471	30252	26999	32499	38977	32135		61018	86570	36485	60686	15155
Carnitine C15	31071	36523	54191	64407	31346	45818	86109		57745	103400	33908	32519	31725
Carnitine C14:2:DC	379260	680740	1103800	610280	173870	527440	1706200		278190	627140	137540	150040	220400
Carnitine C16:2-OH	160260	84117	612190	266380	157260	280890	466180		357990	616010	266580	306260	365260
Carnitine C18:1-OH	1071600	520970	2169900	1929800	707230	1364500	1872300		1332300	4804000	1389900	1389400	1320200
Carnitine C18-OH	1018900	345480	3396600	1543900	1278500	990260	1419000		2529200	1587700	3583000	1430800	3045500
Carnitine C22:6	33753	28811	64395	69545	24258	65779	35150		50556	196950	53299	73944	37602
Pregnandiol	37159	28168	25797	40813	28693	33054	31726		26752	27045	22758	22534	26068
Desoxycortone	13310	13058	3579.7	19147	7325.1	3451.6	5802.5		85569	13401	248600	12117	502500
11-Dehydrocorticosterone	24777	9	9	9	9	9	9		135120	95480	183510	23872	322460
Corticosterone	782870	217830	46317	221930	80684	73654	101900		2472700	1891500	2916200	467660	3319100
Aniline	286110	248780	270480	252340	350630	260960	316570		346580	345410	329000	296700	330250
21-Deoxycortisol	1194500	318860	91667	326890	120630	151600	182240		3740600	2771900	4802900	911420	4739700
Carnitine C16-OH	1861000	593050	3883900	2182600	1965500	1559400	2283000		2454200	3477600	3206600	2424100	2582800
PC(O-16:0/0:0)	22540000	24049000	14116000	16328000	32636000	15113000	20417000		9032200	19106000	8310400	13726000	8977700
LPC(O-18:1/0:0)	9474300	9340500	5956000	6211100	15629000	6340100	10052000		4316300	8054500	3994100	5193600	4250800
N6,N6,N6-Trimethyl-L-lysine	2046100	2309300	2840900	3176500	3511200	2864900	3158900		1937100	2433600	1568900	2524000	3524400
Leu-Val-Ser	94153	91975	39812	82656	135320	71469	79936		45736	161230	56429	171440	37590
Phe-Glu	3400700	4600100	1976000	4066300	6957900	2773100	983510		2212100	20630000	1843000	23518000	1977600
Leu-Ala-Val	81206	103190	24158	25534	110430	58845	32833		47402	232920	37389	234670	36357
Gly-Gly-Phe	375570	525260	242150	270560	618340	191050	214560		256360	1264700	271460	1085200	172160
Glu-Glu-Ile	9868	9034.6	7407.8	53779	27320	21352	6325.9		17558	162410	22597	132730	17790
Thr-Val-Leu	78243	87590	98232	43046	186600	33118	42884		105110	576410	71050	392400	45220
Leu-Gly-Leu	46429	30786	27829	44914	38251	22358	43660		18232	68610	42530	113660	41112
Leu-Leu-Leu	30952	63934	51711	50842	35477	55951	47348		59296	52738	35927	46138	47148
Phytosphingosine	17244	14430	12426	10758	15283	11879	12102		19487	21842	10957	25071	26319
LPE(15:0/0:0)	27672	27548	38917	17162	52201	34035	38295		30957	9778.8	31682	8265	8710.8
LPC(22:2/0:0)	23277	56177	36409	37399	40312	44054	33668		47082	52480	47197	25608	46381
LPC(0:0/17:0)	168270000	168800000	165210000	154250000	181340000	169810000	176750000		155610000	149330000	149940000	147640000	151540000
LPC(0:0/15:0)	4442800	4741900	3697700	3414000	6254000	3439000	5478500		3384600	4950900	2613100	3853000	3208700
LPC(12:0/0:0)	106760	81608	58604	41618	44088	84888	72578		23774	55807	27346	18282	39242
Pyridine	13819000	19634000	20891000	15434000	5716700	23448000	26263000		22869000	21473000	21942000	21744000	18401000
LPC(O-16:1/0:0)	46244000	44099000	30966000	38954000	67317000	36114000	60513000		23711000	41163000	21746000	20684000	25596000
LPC(14:1/0:0)	63468	74615	56056	36623	18222	64686	77725		15638	34568	2720	22083	17357
Sphingosyl-phosphocholine	2062500	1888800	1179500	1476100	3542100	1290800	2379500		1018100	2112800	977410	1088300	961690
LPC(0:0/16:1)	1240900	1454700	1241100	821850	2577200	868700	1836800		916840	814970	477950	769990	576440
LPC(0:0/18:0)	447430000	427540000	408070000	398790000	485800000	401170000	453560000		314020000	320300000	285420000	288430000	309510000
LPC(0:0/18:1)	397640000	398740000	360960000	337670000	437880000	348620000	433850000		224990000	306810000	178800000	219050000	190260000
LPC(0:0/20:1)	16814000	18471000	11255000	14018000	20212000	13161000	18421000		6342300	9420000	3563800	5309100	4991900
(E)-Guggulsterone	1181900	898460	717050	1107100	971130	921770	1475300		474590	493110	519150	320110	452150
11-Ketoetiocholanolone	54146	47751	60155	52894	39335	30761	30530		41285	66212	46350	69649	36238
2-Hydroxymelatonin	15117	22521	14494	42345	18441	34004	25640		15281	11791	18512	11224	15423
2-O-Methylcytosine	219180	179800	208790	166190	181400	127550	229970		280980	189360	356090	114660	331210
4-Hydroxynonenal	15997	19140	25245	29322	20757	37468	44758		51915	33501	40076	26748	27948
4-Methyl-1-phenyl-2-pentanone	10527	5850.7	14478	14612	17586	12995	20437		16876	14515	16939	25544	32862
5α-Pregnane-3,20-dione	17818	26569	17309	29595	42650	28338	11814		14671	2279.9	17068	15227	15414
cis-Jasmone	188380	195030	281610	245540	255480	177390	200030		231460	184190	251410	194280	226350
LPC(13:0/0:0)	13309	12597	7277.5	11395	7965.3	11634	18644		15355	17138	4564.6	4142.1	9924
N4-Acetylcytidine triphosphate	220460	190380	224350	153990	255170	231450	230090		183410	230250	177750	226890	247520
Palmitoylethanolamide（(PEA）	3791600	2823700	2065400	3803000	2000500	4197600	3667400		1638600	1055700	3965300	1214900	2265800
Damascenone	48982	40379	55787	42994	2775000	3886300	61220		68451	43299	61182	4130600	4872100
Cyperotundone	171220	199390	266130	198040	214580	209750	146500		259500	236050	222690	279550	301910
Nootkatone	58582	60798	77089	56497	63197	89654	67065		55326	68728	39743	71632	70585
Zerumbone	46580	83924	51734	81531	88118	82339	81212		59889	81113	71064	76580	61720
Asp-Tyr	53650	53607	72821	751180	552380	86582	39752		60733	3854100	60832	2944500	49452
Eicosanoyl-EA	9208400	8337600	7209000	8075100	14701000	9964600	6548900		10847000	10961000	10502000	11231000	8756000
Glu-Leu	869850	1030500	1400400	1005100	1555500	1033100	1264500		722190	697380	715690	726650	940340
Glu-Tyr	102200	135640	187670	127040	152810	119160	108360		39079	28788	37957	69033	93459
Gly-His	79497	184840	156960	127250	121930	148040	143830		200320	141330	136820	170710	124530
Ile-Lys	268320	333170	346740	271320	688350	251020	136930		288060	1251800	376980	1571700	193550
LPE(17:1/0:0)	1443200	1407200	970870	1096600	1806100	1250800	1251200		461940	570390	503420	280340	330100
Phe-Leu	10056	25856	80079	52003	6586.2	84559	81619		8867.9	17386	3968.3	7735.4	9553.4
Phe-Leu-Leu	44337	30566	53813	47379	45900	51177	46882		52130	57460	52147	47271	29909
Pro-His	32803	35627	37471	22321	35065	20061	16408		30031	73754	34546	65371	50673
Ser-Leu	548730	891860	381630	513010	1434200	409240	220600		376400	11043000	356580	15326000	221790
Ser-Phe	448600	840690	430180	470300	1190100	387210	250590		367450	5952400	467820	7661300	262960
Tyr-Leu	663570	1042700	336010	471890	2216100	538740	222800		814730	9127300	997060	9968300	321340
3-Hydroxyphenylurea	8005700	9147700	8362400	9052900	9002700	8967000	9121100		9571700	8931700	9769200	8747800	8652000
Caffeine	186130	136890	193330	141500	129390	138920	140350		157470	145080	171540	127620	187690
Carnitine C9:1-OH	234110	117220	349650	238340	118180	347800	375710		623610	863870	513820	527570	342470
LPE(18:2/0:0)	72513000	79491000	59731000	62993000	95223000	69016000	85990000		45850000	65522000	45679000	37599000	42586000
(E,Z)-2-Amino-3,14-octadecadien-1-ol	86188	96461	19405	26714	9752.9	1284.3	36861		33776	54585	74084	19116	9920
[(2R)-3-Hexadecoxy-2-hydroperoxypropyl] 2-(trimethylazaniumyl)ethyl phosphate	37722	47884	64377	45296	49715	17386	46261		57126	49521	33020	38942	36152
Phe-Trp	52600	58216	26714	45729	92080	28155	17555		43298	214450	30843	215790	25623
N(Alpha)-Acetyl-Epsilon-(2-Propenal)Lysine	20459	4114.8	24250	15773	31786	9330.6	3341.8		27982	61734	32659	113500	22445
N-(1-Deoxy-1-fructosyl)phenylalanine	6319	9864.3	17325	19782	7771.4	13719	26210		29306	7399	18678	13444	13661
N-Methyl-isoleucine	43226	25942	45741	28198	76754	36436	44463		199740	114950	192310	155550	50604
N-Acetyl-L-phenylalanine	155030	148570	161070	152690	173940	187240	157760		164900	187190	174840	171510	162660
Farnesylacetone	186940	456330	502790	216000	325750	259790	118600		301760	951560	314530	859730	144920
Cyclo(Pro-Leu)	25015	14771	26605	12795	50411	18464	8687		44049	104480	120030	86612	42834
Cyclo(Phe-Glu)	22690	15812	51097	18754	41511	25991	19398		21622	45068	37723	67251	25729
Cyclo(Pro-Phe)	40858	24045	31525	24013	58707	22110	30879		63678	86955	105640	110940	35388
Cyclo(Pro-Val)	6122	7154.7	11023	7108.4	22265	5095.2	10964		16542	44587	72339	48104	13529
Cyclo(Tyr-Ala)	55934	10277	44968	12648	38414	26096	26482		74233	68557	70455	76722	51929
Cyclopentylglycine	19128	22514	59536	39723	70473	70433	104360		73757	120070	92999	220320	115120
Ile-Asp	1191000	1072000	625140	6515700	4832100	699250	537910		1001600	22937000	1163300	26565000	413690
N-Methy-4-Hydroxy-Proline	30318	30872	41414	29254	34582	30829	51545		63344	26680	46232	36823	44857
5-Aminoimidazole ribonucleotide	897770	798450	1086600	1006300	3658700	667480	1507300		797820	4627500	836710	4713000	797880
2'-Deoxyinosine-5'-monophosphate	40317000	23324000	60147000	26933000	105160000	19554000	71532000		16424000	36805000	11196000	26058000	15794000
N6-(2-Hydroxyethyl)adenosine	615690	518190	513700	462230	780690	340820	826180		411600	563240	395320	322600	480390
2-Aminopurine	3917200	2457500	2873900	6909000	7503400	3682700	4813500		1555000	3424300	1054800	2901400	1768800
Isopentenyladenine-7-N-glucoside	77745	51481	88545	70551	69445	46836	60188		71832	72031	76121	73542	44026
Ribosyl adenosine	28439	18193	21341	25363	19759	20976	17491		28164	18095	16029	19955	23435
S-(Methyl)glutathione	219980	192200	231640	166740	267230	248000	231010		125460	111190	83058	171600	66454
L-Lysine-Butanoic Acid	2323800	1339200	1958800	972640	1991900	1526200	1328400		61989000	44166000	64077000	57067000	40603000
L-Methionine methyl ester	83569	61522	110860	78503	97857	69944	90842		64051	114480	96044	109910	84188
D-Proline betaine	535330	387490	838460	536200	640470	536730	934070		838810	1018500	799180	1438300	1180400
1-Methylpiperidine-2-carboxylic acid	19128	22514	59536	39723	70473	70433	104360		73757	120070	92999	220320	115120
N-[3-(4-Hydroxyphenyl)acryloyl]-L-tyrosine	14017	11137	6012.6	7838.3	8295.7	10665	13269		8903.8	9957	6724	7110.6	7335.2
2,8-Quinolinediol	537450	521080	473610	535690	537460	536640	535990		508970	535190	474900	499230	476650
2-Methyl-1-Pyrroline	3113000	2989900	3690800	3215700	4109400	3233600	4046900		2359800	2960500	2960100	2363500	4061100
Glu-Pro	108790	84698	142490	108940	173480	117650	135190		112570	132830	132560	93518	164120
Hydroxyurea	2707300	2388600	3119200	1965900	3612400	2163300	2230300		1888900	3109800	2553700	2456000	2105900
Melibiose	245030	245930	149250	224220	75807	297280	137360		359350	214020	438280	270600	523080
N6-Isopentenyladenosine	249070	170060	186890	137790	188270	136900	205930		199970	231900	190690	174030	211900
5-Aminolevulinate	5933800	5355400	5737200	5483900	6505000	5159300	6018900		5103900	5669400	4251000	5637600	4217600
2-Hydroxy-4-(methylthio)butyric acid	115920	128390	97964	119310	121530	98934	101020		90080	75718	118810	89234	87222
D-Mannosamine	44430	55290	43141	39370	31825	49969	45745		47367	39810	56350	31653	36480
N-Cinnamylglycine	12104	35950	33865	41497	52146	21985	56709		12255	1406.3	8453.2	9676.6	21964
3-O-Methyldopa	50871	15007	25591	24282	44524	47234	39171		30828	28101	28251	32949	16821
Androstenediol	1836900	1938100	1838700	2033200	1958500	1974400	1936200		1973700	2148900	2030300	1955600	2026800
Cortodoxone	151790	50135	8834.6	48032	18021	18931	18722		481320	341610	576900	103240	696780
Triethylenetetramine	247130	229320	248570	226930	262870	203240	246200		212440	187320	179130	269090	231920
Hexaethylene glycol	475390	472260	509630	435840	388480	459480	530390		446370	405140	394810	488110	539000
L-Homophenylalanine	12813	18727	22078	28553	30078	23755	19278		37417	35837	28521	26549	19047
8-Hydroxy-7-methoxycoumarin	38848	48935	38635	57784	54015	32379	35295		63513	54762	68839	65879	55411
4-(bis(benzo[d][1,3]dioxol-5-yl)(hydroxy)methyl)piperidine-1-carboxylic acid-4-nitrophenyl ester	16040	23640	21016	13304	22635	17738	17211		13542	13036	12582	9257	22026
2,4-Quinolinediol	537450	521080	473610	535690	537460	536640	535990		508970	535190	474900	499230	476650
4,5-Diaminofluorescein(DAF-2)	106710	119200	121640	115440	124960	150800	119560		112100	116760	118710	120900	95968
3,6,9,12,15,18,21-Heptaoxatricosane-21,23-diol	574810	541650	650890	638890	488630	544360	692850		649370	691570	578030	559550	652670
2-Phenylpropylamine	192500	114130	192370	110110	231280	163340	204800		117250	232760	190670	317650	152070
2,5-Dihydroxyacetophenone	54747	19697	30832	50359	51014	20242	43183		45409	30293	29104	39380	41481
11-carbonyl-beta-acetyl boswellic acid	267590	416970	195550	264960	331610	196970	305670		184240	243270	151420	202210	157410
L-Isserine	3155400	2272900	2687000	1964500	2901800	2844000	2277000		2877700	2399300	3118600	2673300	2262700
1-amino-1-cyclobutane carboxylic acid	35190000	27031000	47877000	28014000	50153000	22595000	36207000		24166000	25335000	36231000	29880000	32024000
4-Chloroaniline	60571	54592	59685	54601	60707	71399	57648		75184	61183	70685	67457	50706
Diethanolamine lauric acid	91094	110050	55024	78954	82036	64370	68868		72332	87743	103590	89667	96625
Caprolactam	25861	27517	50140	40044	32465	39627	50289		32981	62071	44669	32300	38977
Carbofuran	16524	24463	8993.8	10711	10467	13107	11655		20575	10490	21837	6685.5	4836.4
2,2-Dihydroxymethyl-1-azabicyclo[2.2.2]octan-3-one	94027	104690	105760	90418	130280	111710	99593		134220	131060	103930	127200	107270
Monoethyl malonate	39689	27143	36181	35197	41038	39661	31562		23107	59262	39147	56412	34942
(E)-8-methyl-6-nonenoic acid	37590	18892	34866	42332	16683	24975	31264		12045	26713	26016	39500	20502
4,7-Dichloro-3-hydroxy-3-(2(4-methoxyphenyl)-2-oxoethyl)indolin-2-one	17749	767.86	14602	17085	9805.7	7360.5	21360		7777.8	17840	9022.8	12987	17387
25-hydroxy vitamin D2	35981	36938	24474	31741	32861	28320	66705		17621	24368	20914	18807	7341.2
1-hydroxypyrene	32471	30941	42162	32283	34181	54074	19303		54987	56489	54779	58401	56365
4-(4-Hydroxyaniline)-6,7-Dimethoxyquinazoline JANEX-1	91134	37139	34772	51693	57324	52985	81638		114980	110740	139970	142660	74459
Cork oximate	141640	163090	149540	149780	149490	165890	112050		209180	194890	183160	180230	147600
8-iso Prostaglandin E2	1180.7	19659	4891	434.21	9792.4	14787	4687.2		25538	6427.8	10761	12106	57454
Sphingosine (d17:1)	320480	214720	264650	243480	265350	245510	229310		306040	317740	288200	371860	270170
2-Amino-4-methylphenol	446630	509340	454200	537180	560460	438620	517690		446630	424250	537030	497970	613590
7α,12α-Dihydroxycholest-4-en-3-one	6728.4	8873.9	5726.8	7613.9	15168	7055.7	8494.8		3878.7	6736.7	1731.5	7379.7	1597.5
2-Amino-3-phosphonopropionic acid	362660	351710	395400	468250	321810	321520	522000		327180	351270	379840	472780	421220
D-myo-Inositol-1,3,4-triphosphate	25106000	24972000	23822000	26247000	21917000	25737000	26112000		24144000	24160000	19898000	20457000	21855000
CAY-10577	138540	115300	135580	126620	145950	114700	129750		97724	114100	123230	106970	121540
BW-245C	14333	8125.7	29750	8696	11610	11578	18941		35880	20855	32226	41581	23318
ST-638	6795.3	173020	19131	36934	16441	68911	35133		414250	47351	235230	21252	473080
NSC-23766	14883	13963	13752	13041	13774	14375	13546		15294	15963	14338	14564	14087
Tripterin	74162	95375	67737	65011	56338	73796	54734		24461	55368	44320	50254	21618
Indole-3-acetic acid	16387	25016	40913	27717	37165	34159	27679		70918	27052	76793	28659	44754
N-Acetyl-DL-methionine	733890	627300	716660	711100	1111200	571630	844760		794670	1205600	608720	1177400	595770
6-Diazo-5-oxo-L-norleucine	29684	27153	32201	32702	43652	26427	46334		26827	36197	25585	40161	36030

## Sheet: Supplementary Table S3
Supplementary Table S3. Fold changes (FC) for UPLC-MS/MS-based metabolite datasets for the AVMC and Control groups.
Compounds	VIP	p_value	Fold_Change(AVMC/Control)	Log2FC	Type
N-Isovaleroylglycine	1.72946	0.00252525	0.214159	-2.22325	down
Adenine	1.77983	0.00252525	0.120287	-3.05545	down
Cis-Aconitic Acid	1.4203	0.010101	0.238864	-2.06574	down
D-Glucose 6-Phosphate	1.44686	0.010101	2.15143	1.10529	up
2-Aminoethanesulfinic Acid	1.17103	0.030303	0.339291	-1.5594	down
Guanidinoethyl Sulfonate	1.6787	0.00252525	2.35815	1.23765	up
Hippuric Acid	1.36819	0.010101	2.25318	1.17196	up
Shikimic Acid	1.85224	0.00252525	3.9044	1.9651	up
N-Acetylornithine	1.87173	0.00252525	4.26221	2.0916	up
Dl-Threitol	1.62637	0.00252525	2.44466	1.28963	up
N-Acetyl-DL-serine	1.52789	0.00505051	2.22633	1.15467	up
Atrolactic acid	1.48595	0.00252525	0.475643	-1.07205	down
4-Hydroxybenzoic Acid	1.58891	0.00252525	5.70989	2.51346	up
4-Pyridoxic Acid	1.38488	0.0176768	2.22285	1.15241	up
3-Hydroxypicolinic acid	1.68116	0.00252525	0.474908	-1.07428	down
D-Glucosamine 6-Phosphate	1.51973	0.00505051	2.08609	1.0608	up
2,6-Dihydroxybenzoic acid	1.42699	0.030303	2.30925	1.20742	up
Trp-Leu	1.03837	0.0227516	9.12311	3.18953	up
Met-Val	1.46098	0.010101	2.24865	1.16906	up
2-thiophene acrylic acid	1.37343	0.030303	2.22368	1.15295	up
5-bromopyridine-3-carboxylic acid	1.25372	0.00568126	0.195994	-2.35112	down
4-Acetylaminobenzoic acid	1.40991	0.00505051	2.37427	1.24748	up
5-fluoroindole-2-carboxylic acid	1.36396	0.010101	2.2662	1.18027	up
D-inositol 4-phosphate	1.38255	0.010101	2.05322	1.03789	up
2-Hydroxybutyric acid	1.79104	0.00252525	0.351348	-1.50903	down
2-Methyllactic acid	1.69917	0.00252525	0.356766	-1.48695	down
Guanosine-5'-monophosphate(5'-GMP)	1.15926	0.0479798	0.142296	-2.81303	down
L-Aspartic Acid	1.50485	0.010101	0.490843	-1.02667	down
Betaine	1.88661	0.00252525	2.43105	1.28158	up
Glutathione Oxidized	1.15819	0.0479798	0.419152	-1.25445	down
Adenosine	1.29246	0.010101	0.491477	-1.0248	down
Trigonelline	1.72578	0.00252525	2.25531	1.17333	up
4-Guanidinobutyric Acid	1.62797	0.00252525	2.18381	1.12684	up
2'-Deoxyadenosine	1.78766	0.00252525	0.408308	-1.29227	down
Methylcysteine	1.72213	0.00252525	0.163813	-2.60988	down
Adenosine 5'-Monophosphate(AMP)	1.1809	0.0176768	0.382708	-1.38568	down
N6-Succinyl Adenosine	1.44014	0.00505051	0.299863	-1.73763	down
N'-Methyl-2-pyridone-5-carboxamide	1.27148	0.030303	2.42695	1.27914	up
Xanthosine	1.41057	0.010101	2.67127	1.41753	up
N1,N8-diacetylspermidine	1.47697	0.00505051	3.03401	1.60123	up
N4-Acetylcytidine	1.46285	0.010101	2.50981	1.32758	up
Cyclo(Phe-pro)	1.01751	0.010101	0.30212	-1.72681	down
SM(d17:1/24:1(15Z))	1.64454	0.00252525	2.7936	1.48213	up
PC(20:3(8Z,11Z,14Z)/20:1(11Z))	1.25146	0.030303	2.17464	1.12077	up
PC(P-18:1(11Z)/22:2(13Z,16Z))	1.43097	0.0176768	2.47921	1.30988	up
PC(24:0)	1.49499	0.00252525	2.96654	1.56878	up
PC(16:0/22:6)	1.56891	0.00505051	0.46598	-1.10166	down
PC(18:0/22:6(4Z,7Z,10Z,13Z,16Z,19Z))	1.43619	0.010101	0.484204	-1.04631	down
5-Hydroxypyridine-2(1H)-one	1.29891	0.030303	2.19326	1.13308	up
Tyr-Cys	1.25173	0.0479798	2.31665	1.21204	up
Hexanoyl Glycine	1.80518	0.00252525	0.0889772	-3.49042	down
Taurocholic acid	1.47246	0.010101	8.32787	3.05795	up
LPE(18:1/0:0)	1.72985	0.00252525	0.444266	-1.1705	down
8,15-Dihete	1.48709	0.010101	0.479242	-1.06117	down
estrone 3-sulfate	1.48015	0.00252525	5.02365	2.32873	up
UDP-glucose	1.33946	0.030303	0.289625	-1.78774	down
Deoxyguanosine 5'-monophosphate(dGMP)	1.39222	0.00505051	0.391431	-1.35317	down
Indoxylsulfuric acid	1.79388	0.00252525	0.04298	-4.54019	down
N-(2-Methylbenzoyl)glycine	1.64889	0.00252525	0.143423	-2.80165	down
4-Hydroxybenzyl alcohol	1.4695	0.00505051	0.47171	-1.08403	down
(±)4-HDHA	1.48468	0.010101	2.25855	1.17539	up
12,13-EpOME	1.45789	0.00505051	0.395095	-1.33973	down
9,10-EpOME	1.45789	0.00505051	0.395095	-1.33973	down
PGF1α	1.65576	0.00505051	0.295392	-1.7593	down
UDP-D-galactose	1.33946	0.030303	0.289625	-1.78774	down
p-Tolyl Sulfate	1.43077	0.010101	0.0597489	-4.06494	down
2-(α-D-mannosyl) -3-phosphate glyceride	1.20838	0.0479798	0.0715888	-3.80412	down
LPI(16:2/0:0)	1.62254	0.00252525	0.425481	-1.23283	down
LPS(16:2/0:0)	1.80192	0.00252525	0.425531	-1.23266	down
LPE(0:0/22:4)	1.79719	0.00252525	0.348117	-1.52236	down
LPE(22:4/0:0)	1.79719	0.00252525	0.348117	-1.52236	down
LPE(0:0/22:5)	1.79232	0.00252525	0.277163	-1.85119	down
LPE(22:5/0:0)	1.79232	0.00252525	0.277163	-1.85119	down
LPE(0:0/20:2)	1.55827	0.00505051	0.461359	-1.11604	down
LPE(20:2/0:0)	1.55827	0.00505051	0.461359	-1.11604	down
LPE(0:0/20:3)	1.79873	0.00252525	0.24041	-2.05643	down
LPE(20:3/0:0)	1.79873	0.00252525	0.24041	-2.05643	down
LPE(0:0/18:3)	1.5963	0.00252525	0.4501	-1.15168	down
LPE(18:3/0:0)	1.5963	0.00252525	0.4501	-1.15168	down
LPE(0:0/16:1)	1.80922	0.00252525	0.23823	-2.06957	down
20-HDoHE	1.37859	0.010101	2.12335	1.08634	up
N-Arachidonoyl-L-Alanine	1.4441	0.00252525	0.454666	-1.13712	down
Phosphatidylethanolamine lyso alkenyl 16:0	1.54216	0.010101	0.490354	-1.0281	down
Phosphatidylethanolamine lyso alkenyl 18:2	1.51376	0.00505051	0.465081	-1.10445	down
FFA(16:1)	1.50148	0.010101	0.46514	-1.10426	down
Pinolenic acid	1.54305	0.00252525	0.429585	-1.21898	down
N-Acetyl-5-Hydroxytryptamine	1.38563	0.010101	2.33633	1.22424	up
10-Formyl-Thf	1.0735	0.0479798	0.419173	-1.25438	down
LPE(16:1/0:0)	1.81736	0.00252525	0.221187	-2.17666	down
Cortisol	1.4108	0.010101	3.70614	1.88992	up
5'-Deoxyadenosine	1.29761	0.030303	0.447587	-1.15976	down
(Z) -4 ', 6-dihydroxyfuranone	1.40493	0.0176768	4.70993	2.23571	up
2'-O-methyladenosine	1.22917	0.0176768	0.476346	-1.06992	down
PC(12:0/12:0)	1.70353	0.00252525	0.316424	-1.66007	down
Methoxyindoleacetic Acid	1.41791	0.010101	0.498668	-1.00385	down
N-Methyl-α-aminoisobutyric acid	1.88704	0.00252525	31.3082	4.96847	up
Calcitriol	1.79919	0.00252525	2.70197	1.43401	up
5'-Deoxy-5'-fluoroadenosine	1.37386	0.030303	0.400601	-1.31976	down
Folic acid	1.0735	0.0479798	0.419173	-1.25438	down
LPC(0:0/22:4)	1.81332	0.00252525	0.250682	-1.99607	down
LPC(22:4/0:0)	1.81332	0.00252525	0.250682	-1.99607	down
LPC(0:0/22:5)	1.82121	0.00252525	0.210983	-2.2448	down
LPC(22:5/0:0)	1.7594	0.00252525	0.403376	-1.3098	down
LPC(20:1/0:0)	1.73263	0.00252525	0.362015	-1.46588	down
LPC(0:0/20:3)	1.83529	0.00252525	0.300163	-1.73618	down
LPC(20:3/0:0)	1.83529	0.00252525	0.300163	-1.73618	down
LPC(18:0/0:0)	1.69706	0.00252525	0.487755	-1.03577	down
Carnitine C22:2	1.51765	0.010101	0.463579	-1.10911	down
Carnitine C20:1	1.09817	0.0479798	0.374124	-1.41841	down
Carnitine C17:1:DC	1.50521	0.00505051	2.5865	1.371	up
Carnitine C18:2-OH	1.58184	0.00252525	2.73349	1.45075	up
Carnitine C10:0	1.16516	0.0479798	0.452102	-1.14528	down
Carnitine C5:DC	1.18878	0.030303	2.87788	1.52501	up
Carnitine C7:1	1.42904	0.00705351	8.16981	3.0303	up
MG(0:0/20:5/0:0)	1.25914	0.010101	2.91786	1.54491	up
MG(20:5/0:0/0:0)	1.25914	0.010101	2.91786	1.54491	up
16-Dehydroprogesterone	1.61369	0.00252525	0.355427	-1.49237	down
Desoxycortone	1.34849	0.030303	18.3796	4.20004	up
11-Dehydrocorticosterone	1.71114	0.00554319	42.8746	5.42205	up
Corticosterone	1.6148	0.00505051	10.1588	3.34466	up
21-Deoxycortisol	1.65655	0.00505051	9.95359	3.31522	up
LPC(12:0/0:0)	1.40997	0.010101	0.469722	-1.09012	down
LPC(14:1/0:0)	1.34016	0.010101	0.330388	-1.59776	down
LPC(0:0/16:1)	1.36798	0.010101	0.495821	-1.01211	down
LPC(0:0/20:1)	1.71753	0.00252525	0.369178	-1.43761	down
(E)-Guggulsterone	1.73015	0.00252525	0.43488	-1.20131	down
Glu-Tyr	1.60016	0.00252525	0.40267	-1.31233	down
LPE(17:1/0:0)	1.77646	0.00252525	0.325675	-1.6185	down
Phe-Leu	1.2587	0.0479798	0.195198	-2.35699	down
Carnitine C9:1-OH	1.39913	0.0176768	2.25708	1.17446	up
N(Alpha)-Acetyl-Epsilon-(2-Propenal)Lysine	1.33565	0.0176768	3.31619	1.72953	up
N-Methyl-isoleucine	1.55874	0.00505051	3.31964	1.73103	up
Cyclo(Pro-Leu)	1.58266	0.010101	3.55479	1.82977	up
Cyclo(Pro-Phe)	1.48855	0.010101	2.42805	1.2798	up
Cyclo(Pro-Val)	1.4799	0.010101	3.917	1.96975	up
Cyclo(Tyr-Ala)	1.41896	0.00505051	2.22818	1.15586	up
Cyclopentylglycine	1.26888	0.010101	2.25595	1.17373	up
2'-Deoxyinosine-5'-monophosphate	1.08667	0.0479798	0.428824	-1.22154	down
2-Aminopurine	1.27497	0.030303	0.466024	-1.10152	down
L-Lysine-Butanoic Acid	1.90154	0.00252525	32.7825	5.03485	up
1-Methylpiperidine-2-carboxylic acid	1.26888	0.010101	2.25595	1.17373	up
N-Cinnamylglycine	1.38122	0.010101	0.29599	-1.75638	down
Cortodoxone	1.61307	0.00505051	9.79373	3.29186	up
25-hydroxy vitamin D2	1.40904	0.00252525	0.485066	-1.04375	down
4-(4-Hydroxyaniline)-6,7-Dimethoxyquinazoline JANEX-1	1.4882	0.010101	2.0063	1.00454	up
BW-245C	1.41547	0.010101	2.09062	1.06393	up
